# Supplementary material for: Identification of novel diagnostic biomarkers for thyroid carcinoma
Source: Oncotarget. 2017 Dec 4;8(67):111551–66. doi: 10.18632/oncotarget.22873 (PMC5762342; doi:10.18632/oncotarget.22873)
Supplement: Supplementary file 2 [file oncotarget-08-111551-s002.xlsx]

## Sheet: S1
Supplementary Table 1. Sample list from TCGA.
Normal samples	Cancer samples
TCGA-EL-A3T6-11	TCGA-BJ-A0Z3-01
TCGA-EM-A1CT-11	TCGA-E8-A44K-01
TCGA-EM-A1CV-11	TCGA-DJ-A13S-01
TCGA-EL-A3ZH-11	TCGA-FE-A22Z-01
TCGA-EL-A3ZP-11	TCGA-EL-A4KH-01
TCGA-GE-A2C6-11	TCGA-DJ-A1QL-01
TCGA-EL-A3ZM-11	TCGA-DJ-A3UW-01
TCGA-EL-A3TB-11	TCGA-DE-A0XZ-01
TCGA-EL-A3GZ-11	TCGA-DE-A4M8-01
TCGA-DO-A1JZ-11	TCGA-DO-A2HM-01
TCGA-E8-A2JQ-11	TCGA-GE-A2C6-01
TCGA-H2-A2K9-11	TCGA-CE-A27D-01
TCGA-EM-A1CW-11	TCGA-DE-A3KN-01
TCGA-BJ-A3PU-11	TCGA-EL-A3H4-01
TCGA-KS-A41L-11	TCGA-DJ-A1QD-01
TCGA-EL-A3T7-11	TCGA-EM-A22Q-01
TCGA-BJ-A2N7-11	TCGA-BJ-A4O9-01
TCGA-EL-A3MY-11	TCGA-J8-A4HW-01
TCGA-EL-A3H2-11	TCGA-DJ-A4V2-01
TCGA-EL-A3ZL-11	TCGA-DJ-A1QQ-01
TCGA-EL-A3ZS-11	TCGA-EL-A3D0-01
TCGA-ET-A2MX-11	TCGA-EM-A2P2-01
TCGA-H2-A3RI-11	TCGA-ET-A3DO-01
TCGA-EL-A3H1-11	TCGA-EL-A3N3-01
TCGA-KS-A41J-11	TCGA-FY-A3WA-01
TCGA-ET-A3DW-11	TCGA-ET-A3BU-01
TCGA-EL-A3T2-11	TCGA-EM-A2CR-01
TCGA-EL-A3ZR-11	TCGA-EL-A3T3-01
TCGA-BJ-A2N8-11	TCGA-DJ-A3V4-01
TCGA-EL-A3MW-11	TCGA-ET-A39M-01
TCGA-EL-A3ZK-11	TCGA-DJ-A3V2-01
TCGA-BJ-A2N9-11	TCGA-BJ-A0Z5-01
TCGA-BJ-A28R-11	TCGA-FY-A3RA-01
TCGA-KS-A41I-11	TCGA-BJ-A45D-01
TCGA-BJ-A290-11	TCGA-EL-A3ZL-01
TCGA-BJ-A28W-11	TCGA-DJ-A2Q6-01
TCGA-BJ-A28X-11	TCGA-EM-A2CK-01
TCGA-EL-A3TA-11	TCGA-KS-A41L-01
TCGA-EM-A1CS-11	TCGA-EM-A3AK-01
TCGA-EL-A3H7-11	TCGA-EM-A2CU-01
TCGA-BJ-A3PR-11	TCGA-J8-A3O2-06
TCGA-EM-A1CU-11	TCGA-BJ-A0ZJ-01
TCGA-EL-A3ZQ-11	TCGA-EL-A3T2-01
TCGA-EL-A3N3-11	TCGA-ET-A39S-01
TCGA-EM-A1YC-11	TCGA-ET-A25I-01
TCGA-ET-A2N5-11	TCGA-EL-A3GX-01
TCGA-FY-A3TY-11	TCGA-EM-A3O8-01
TCGA-EL-A3MX-11	TCGA-EM-A1CU-01
TCGA-EL-A3T3-11	TCGA-E8-A438-01
TCGA-EL-A3T8-11	TCGA-EM-A4FO-01
TCGA-BJ-A2NA-11	TCGA-BJ-A28V-01
TCGA-EL-A3ZT-11	TCGA-ET-A25N-01
TCGA-EM-A3ST-11	TCGA-DE-A4MC-01
TCGA-EL-A3ZG-11	TCGA-DJ-A3UY-01
TCGA-EL-A3T0-11	TCGA-BJ-A0YZ-01
TCGA-EL-A3ZO-11	TCGA-DJ-A2PX-01
TCGA-EL-A3N2-11	TCGA-EL-A3CV-01
TCGA-ET-A3DP-11	TCGA-DJ-A3UX-01
TCGA-EL-A3T1-11	TCGA-J8-A3YH-06
	TCGA-E8-A3X7-01
	TCGA-EL-A3MZ-01
	TCGA-MK-A4N6-01
	TCGA-EM-A4FR-01
	TCGA-EM-A22P-01
	TCGA-EM-A2CM-01
	TCGA-J8-A4HW-06
	TCGA-H2-A421-01
	TCGA-KS-A4I9-01
	TCGA-EL-A3GU-01
	TCGA-EM-A4FQ-01
	TCGA-DE-A0Y3-01
	TCGA-BJ-A0Z0-01
	TCGA-E8-A2JQ-01
	TCGA-FE-A232-01
	TCGA-DE-A4MD-01
	TCGA-EL-A3N2-01
	TCGA-EL-A3T6-01
	TCGA-CE-A13K-01
	TCGA-DJ-A3V8-01
	TCGA-BJ-A0ZB-01
	TCGA-ET-A25G-01
	TCGA-ET-A39N-01
	TCGA-DJ-A4UP-01
	TCGA-DJ-A3US-01
	TCGA-DJ-A3UP-01
	TCGA-ET-A3BN-01
	TCGA-EM-A1CS-01
	TCGA-FE-A3PD-01
	TCGA-EM-A3FR-01
	TCGA-DJ-A3UV-01
	TCGA-EL-A3T1-01
	TCGA-BJ-A3PT-01
	TCGA-DE-A4M9-01
	TCGA-E8-A414-01
	TCGA-EL-A4K9-01
	TCGA-DJ-A2PY-01
	TCGA-FY-A3I5-01
	TCGA-DJ-A2Q4-01
	TCGA-ET-A3BW-01
	TCGA-ET-A2N4-01
	TCGA-FK-A3SH-01
	TCGA-EM-A3AP-01
	TCGA-BJ-A28W-01
	TCGA-DJ-A3VD-01
	TCGA-FY-A3TY-01
	TCGA-EM-A3FM-01
	TCGA-EM-A22O-01
	TCGA-E8-A2EA-01
	TCGA-IM-A3EB-01
	TCGA-EM-A3O9-01
	TCGA-DJ-A1QH-01
	TCGA-E8-A432-01
	TCGA-DE-A4MB-01
	TCGA-DE-A4MD-06
	TCGA-J8-A3YG-01
	TCGA-DJ-A3VK-01
	TCGA-IM-A3U2-01
	TCGA-J8-A3NZ-01
	TCGA-CE-A3MD-01
	TCGA-EL-A3MY-01
	TCGA-DJ-A2PP-01
	TCGA-FY-A3I4-01
	TCGA-EL-A4KI-01
	TCGA-EM-A2CS-01
	TCGA-EL-A3CO-01
	TCGA-EM-A3AJ-01
	TCGA-KS-A4ID-01
	TCGA-FY-A3R8-01
	TCGA-EL-A3CM-01
	TCGA-BJ-A0ZA-01
	TCGA-BJ-A45I-01
	TCGA-H2-A3RH-01
	TCGA-EL-A4JW-01
	TCGA-KS-A41F-01
	TCGA-DJ-A2PR-01
	TCGA-H2-A422-01
	TCGA-E8-A413-01
	TCGA-ET-A2MX-01
	TCGA-KS-A4I1-01
	TCGA-J8-A3YH-01
	TCGA-FY-A3BL-01
	TCGA-EM-A2OW-01
	TCGA-DJ-A1QO-01
	TCGA-DJ-A2PV-01
	TCGA-DJ-A4UW-01
	TCGA-CE-A481-01
	TCGA-EM-A2CP-01
	TCGA-FK-A3SB-01
	TCGA-DJ-A3UZ-01
	TCGA-EM-A4FH-01
	TCGA-BJ-A2P4-01
	TCGA-E3-A3DY-01
	TCGA-CE-A3ME-01
	TCGA-EL-A3ZH-01
	TCGA-DJ-A2Q5-01
	TCGA-DJ-A3UT-01
	TCGA-EM-A2OZ-01
	TCGA-ET-A4KN-01
	TCGA-BJ-A28R-01
	TCGA-EL-A3CR-01
	TCGA-DJ-A3VA-01
	TCGA-ET-A3DU-01
	TCGA-DJ-A4UT-01
	TCGA-BJ-A45K-01
	TCGA-L6-A4EU-01
	TCGA-IM-A3ED-01
	TCGA-FK-A3SG-01
	TCGA-EM-A2CO-01
	TCGA-IM-A41Y-01
	TCGA-KS-A4I3-01
	TCGA-EL-A3CZ-01
	TCGA-L6-A4ET-01
	TCGA-FE-A234-01
	TCGA-EL-A3ZS-01
	TCGA-MK-A4N9-01
	TCGA-E8-A436-01
	TCGA-DJ-A3UR-01
	TCGA-BJ-A0ZH-01
	TCGA-EL-A3TA-01
	TCGA-EM-A3SY-01
	TCGA-ET-A3DQ-01
	TCGA-ET-A2MY-01
	TCGA-BJ-A2N7-01
	TCGA-J8-A3YD-01
	TCGA-EL-A3H8-01
	TCGA-CE-A482-01
	TCGA-EL-A3D5-01
	TCGA-DJ-A3VM-01
	TCGA-FY-A3R6-01
	TCGA-DJ-A3UU-01
	TCGA-J8-A3O1-01
	TCGA-EM-A22J-01
	TCGA-EM-A1YC-01
	TCGA-BJ-A0ZG-01
	TCGA-BJ-A0Z9-01
	TCGA-DJ-A3VI-01
	TCGA-DJ-A2PT-01
	TCGA-EM-A3AR-01
	TCGA-J8-A3YF-01
	TCGA-DJ-A2PQ-01
	TCGA-DJ-A1QN-01
	TCGA-EM-A3ST-01
	TCGA-E8-A417-01
	TCGA-FY-A40M-01
	TCGA-FE-A3PA-01
	TCGA-KS-A4IB-01
	TCGA-ET-A2MZ-01
	TCGA-EM-A3OB-01
	TCGA-EL-A3D1-01
	TCGA-EL-A3T8-01
	TCGA-BJ-A45J-01
	TCGA-KS-A41I-01
	TCGA-EM-A3O7-01
	TCGA-DJ-A13O-01
	TCGA-EM-A3SU-01
	TCGA-L6-A4EQ-01
	TCGA-EM-A3FJ-01
	TCGA-DJ-A1QG-01
	TCGA-ET-A39O-01
	TCGA-BJ-A3F0-01
	TCGA-FY-A4B3-01
	TCGA-BJ-A28X-01
	TCGA-ET-A40Q-01
	TCGA-EM-A2P1-01
	TCGA-EM-A3FQ-06
	TCGA-DJ-A1QE-01
	TCGA-EL-A3ZT-01
	TCGA-ET-A39L-01
	TCGA-DJ-A2PW-01
	TCGA-CE-A483-01
	TCGA-EM-A3SZ-01
	TCGA-DJ-A4UQ-01
	TCGA-EM-A4FF-01
	TCGA-EL-A3CW-01
	TCGA-DJ-A1QI-01
	TCGA-EL-A3GO-01
	TCGA-DJ-A3VL-01
	TCGA-BJ-A45E-01
	TCGA-DJ-A3V6-01
	TCGA-FY-A3ON-01
	TCGA-ET-A3BO-01
	TCGA-DJ-A2PN-01
	TCGA-BJ-A190-01
	TCGA-DJ-A3VG-01
	TCGA-E3-A3E1-01
	TCGA-EL-A3CT-01
	TCGA-BJ-A2N9-01
	TCGA-E8-A433-01
	TCGA-EM-A1YB-01
	TCGA-DJ-A13X-01
	TCGA-ET-A3DW-01
	TCGA-FE-A230-01
	TCGA-EM-A4FK-01
	TCGA-EM-A1CW-01
	TCGA-ET-A25K-01
	TCGA-EL-A3ZN-01
	TCGA-DJ-A2QA-01
	TCGA-J8-A42S-01
	TCGA-ET-A25P-01
	TCGA-H2-A26U-01
	TCGA-J8-A4HY-01
	TCGA-ET-A40T-01
	TCGA-DJ-A2PS-01
	TCGA-FE-A239-01
	TCGA-FY-A40L-01
	TCGA-BJ-A45C-01
	TCGA-DJ-A3V3-01
	TCGA-FY-A3R9-01
	TCGA-FK-A3SE-01
	TCGA-BJ-A45H-01
	TCGA-DJ-A2Q7-01
	TCGA-EM-A3AL-01
	TCGA-EM-A3FN-01
	TCGA-ET-A4KQ-01
	TCGA-BJ-A2NA-01
	TCGA-EL-A4K4-01
	TCGA-DO-A1JZ-01
	TCGA-EM-A22K-01
	TCGA-EL-A3GR-01
	TCGA-DJ-A13L-01
	TCGA-EM-A3FP-01
	TCGA-E8-A242-01
	TCGA-ET-A25J-01
	TCGA-EL-A4JV-01
	TCGA-DJ-A2Q0-01
	TCGA-EM-A1YA-01
	TCGA-DJ-A13M-01
	TCGA-KS-A4I7-01
	TCGA-BJ-A18Z-01
	TCGA-EL-A3GW-01
	TCGA-DJ-A3V7-01
	TCGA-EM-A4FU-01
	TCGA-FE-A233-01
	TCGA-J8-A3O2-01
	TCGA-EL-A4K0-01
	TCGA-ET-A3DS-01
	TCGA-FK-A4UB-01
	TCGA-ET-A3BV-01
	TCGA-DJ-A13V-01
	TCGA-FK-A3SD-01
	TCGA-ET-A25M-01
	TCGA-EL-A3ZK-01
	TCGA-EM-A1CT-01
	TCGA-EL-A3H5-01
	TCGA-DJ-A3UM-01
	TCGA-E3-A3E2-01
	TCGA-DE-A0Y2-01
	TCGA-DJ-A1QM-01
	TCGA-ET-A3BS-01
	TCGA-DJ-A2Q2-01
	TCGA-EL-A3GV-01
	TCGA-E3-A3E5-01
	TCGA-DJ-A2Q3-01
	TCGA-FY-A2QD-01
	TCGA-DJ-A2Q1-01
	TCGA-J8-A3YE-01
	TCGA-FY-A40K-01
	TCGA-EL-A4K7-01
	TCGA-EM-A3FL-01
	TCGA-EL-A3TB-01
	TCGA-EM-A3OA-01
	TCGA-KS-A4IC-01
	TCGA-EL-A3GZ-01
	TCGA-ET-A3DR-01
	TCGA-FY-A3NM-01
	TCGA-EM-A3FQ-01
	TCGA-BJ-A28Z-01
	TCGA-BJ-A0ZC-01
	TCGA-EL-A3H2-01
	TCGA-EL-A3GY-01
	TCGA-E8-A416-01
	TCGA-EL-A4KD-01
	TCGA-FE-A3PC-01
	TCGA-ET-A3BT-01
	TCGA-DJ-A13R-01
	TCGA-H2-A2K9-01
	TCGA-EL-A3CN-01
	TCGA-DJ-A3VB-01
	TCGA-E3-A3E0-01
	TCGA-ET-A3BP-01
	TCGA-BJ-A0ZF-01
	TCGA-EM-A4FM-01
	TCGA-EL-A3T9-01
	TCGA-DJ-A3VF-01
	TCGA-EM-A4FN-01
	TCGA-EL-A3T0-01
	TCGA-BJ-A191-01
	TCGA-EM-A3AQ-01
	TCGA-EM-A2CS-06
	TCGA-BJ-A45F-01
	TCGA-E3-A3E3-01
	TCGA-FE-A235-01
	TCGA-E8-A419-01
	TCGA-FE-A23A-01
	TCGA-DJ-A3UO-01
	TCGA-ET-A3BQ-01
	TCGA-DJ-A2PU-01
	TCGA-DJ-A3UK-01
	TCGA-KS-A4I5-01
	TCGA-EL-A4JZ-01
	TCGA-DJ-A4V5-01
	TCGA-ET-A2N3-01
	TCGA-EL-A3D4-01
	TCGA-EM-A2CT-01
	TCGA-BJ-A290-01
	TCGA-E8-A44M-01
	TCGA-EL-A3ZR-01
	TCGA-BJ-A291-01
	TCGA-BJ-A0Z2-01
	TCGA-DJ-A2PZ-01
	TCGA-ET-A25R-01
	TCGA-EM-A22M-01
	TCGA-EL-A3ZO-01
	TCGA-ET-A39P-01
	TCGA-EM-A22N-01
	TCGA-ET-A2N5-01
	TCGA-EM-A3FK-01
	TCGA-EM-A2P3-01
	TCGA-EM-A3AI-01
	TCGA-EL-A3H1-01
	TCGA-ET-A39J-01
	TCGA-BJ-A4O8-01
	TCGA-FY-A3R7-01
	TCGA-EM-A1CV-01
	TCGA-ET-A39I-01
	TCGA-DJ-A2QB-01
	TCGA-E8-A415-01
	TCGA-ET-A39R-01
	TCGA-E8-A418-01
	TCGA-IM-A3U3-01
	TCGA-EM-A2OY-01
	TCGA-FE-A236-01
	TCGA-DJ-A13P-01
	TCGA-EM-A1YE-01
	TCGA-EM-A3AO-01
	TCGA-KS-A41J-01
	TCGA-EL-A3GP-01
	TCGA-DJ-A3VE-01
	TCGA-FK-A3S3-01
	TCGA-EM-A2OV-01
	TCGA-DJ-A3UQ-01
	TCGA-DJ-A2Q9-01
	TCGA-CE-A484-01
	TCGA-EM-A22L-01
	TCGA-E3-A3DZ-01
	TCGA-CE-A485-01
	TCGA-BJ-A3PU-01
	TCGA-EM-A2P0-01
	TCGA-EL-A3CU-01
	TCGA-BJ-A2N8-01
	TCGA-EL-A3GQ-01
	TCGA-EM-A2CN-01
	TCGA-EL-A3CS-01
	TCGA-EL-A3MX-01
	TCGA-EM-A3O3-01
	TCGA-DJ-A3V0-01
	TCGA-DJ-A2PO-01
	TCGA-ET-A39K-01
	TCGA-FE-A3PB-01
	TCGA-EL-A3CX-01
	TCGA-ET-A40R-01
	TCGA-EL-A3ZQ-01
	TCGA-J8-A3O0-01
	TCGA-EM-A22I-01
	TCGA-DO-A1K0-01
	TCGA-EM-A2OX-01
	TCGA-EL-A3H7-01
	TCGA-MK-A4N7-01
	TCGA-DJ-A4V4-01
	TCGA-FY-A3W9-01
	TCGA-ET-A3DT-01
	TCGA-EL-A3T7-01
	TCGA-BJ-A0ZE-01
	TCGA-DJ-A3VJ-01
	TCGA-EL-A4K6-01
	TCGA-BJ-A192-01
	TCGA-FY-A3YR-01
	TCGA-DJ-A13T-01
	TCGA-EM-A3SX-01
	TCGA-ET-A3DP-01
	TCGA-ET-A2N0-01
	TCGA-FY-A40N-01
	TCGA-EM-A1YD-01
	TCGA-IM-A420-01
	TCGA-EM-A2P1-06
	TCGA-DJ-A4UL-01
	TCGA-DJ-A3V5-01
	TCGA-BJ-A3PR-01
	TCGA-ET-A3BX-01
	TCGA-EL-A3MW-01
	TCGA-EL-A4K1-01
	TCGA-EL-A3ZM-01
	TCGA-EM-A2CJ-01
	TCGA-DJ-A13U-01
	TCGA-EL-A3H3-01
	TCGA-ET-A40S-01
	TCGA-DJ-A3V9-01
	TCGA-FY-A3NN-01
	TCGA-ET-A25O-01
	TCGA-BJ-A45G-01
	TCGA-FE-A231-01
	TCGA-BJ-A28T-01
	TCGA-E8-A434-01
	TCGA-BJ-A18Y-01
	TCGA-EL-A3CL-01
	TCGA-EM-A3AN-01
	TCGA-FE-A238-01
	TCGA-EL-A3CY-01
	TCGA-EL-A3D6-01
	TCGA-DJ-A4UR-01
	TCGA-DJ-A4V0-01
	TCGA-EL-A4JX-01
	TCGA-DE-A2OL-01
	TCGA-IM-A41Z-01
	TCGA-DJ-A2QC-01
	TCGA-FE-A237-01
	TCGA-EM-A3FO-01
	TCGA-EL-A3ZG-01
	TCGA-DJ-A13W-01
	TCGA-ET-A39T-01
	TCGA-IM-A4EB-01
	TCGA-EM-A4FV-01
	TCGA-DE-A4MA-01
	TCGA-FY-A4B0-01
	TCGA-FY-A4B4-01
	TCGA-DJ-A3UN-01
	TCGA-EM-A2CQ-01
	TCGA-EM-A4G1-01
	TCGA-EM-A3SU-06
	TCGA-EL-A3GS-01
	TCGA-H2-A3RI-01
	TCGA-BJ-A3EZ-01
	TCGA-ET-A40P-01
	TCGA-BJ-A28S-01
	TCGA-FY-A3NP-01
	TCGA-EL-A4K2-01
	TCGA-EM-A2CL-01
	TCGA-EM-A3O6-01
	TCGA-E8-A437-01
	TCGA-ET-A25L-01
	TCGA-EL-A4KG-01
	TCGA-EL-A3ZP-01
	TCGA-DJ-A1QF-01
	TCGA-ET-A3DV-01
	TCGA-EL-A3CP-01
