# Supplementary material for: Identification of novel diagnostic biomarkers for thyroid carcinoma
Source: Oncotarget. 2017 Dec 4;8(67):111551–66. doi: 10.18632/oncotarget.22873 (PMC5762342; doi:10.18632/oncotarget.22873)
Supplement: Supplementary file 3 [file oncotarget-08-111551-s003.xlsx]

## Sheet: S2
Supplementary Table 2. List of differentially expressed PCGs and lncRNAs between THCA and normal samples.
LncRNA	Type of test	Type of change		PCG	Type of test	Type of change
ENSG00000088970	t-test	Down		ENSG00000078328	t-test	Up
ENSG00000125804	t-test	Down		ENSG00000118017	t-test	Down
ENSG00000135253	t-test	Up		ENSG00000115977	t-test	Down
ENSG00000146666	t-test	Up		ENSG00000154263	t-test	Down
ENSG00000167912	t-test	Down		ENSG00000198691	t-test	Up
ENSG00000171889	t-test	Up		ENSG00000154262	t-test	Down
ENSG00000177133	t-test	Down		ENSG00000141338	t-test	Down
ENSG00000177640	t-test	Down		ENSG00000154258	t-test	Down
ENSG00000177788	t-test	Down		ENSG00000121270	t-test	Up
ENSG00000177853	t-test	Down		ENSG00000108846	t-test	Up
ENSG00000178947	t-test	Up		ENSG00000125257	t-test	Down
ENSG00000179935	t-test	Down		ENSG00000172350	t-test	Up
ENSG00000180458	t-test	Up		ENSG00000138075	t-test	Down
ENSG00000182376	t-test	Down		ENSG00000154175	t-test	Down
ENSG00000185186	t-test	Up		ENSG00000002726	t-test	Up
ENSG00000185203	t-test	Up		ENSG00000166016	t-test	Up
ENSG00000186148	t-test	Up		ENSG00000076555	t-test	Down
ENSG00000186594	t-test	Down		ENSG00000157766	t-test	Up
ENSG00000187621	t-test	Down		ENSG00000176244	t-test	Up
ENSG00000187979	t-test	Up		ENSG00000177076	t-test	Up
ENSG00000189223	t-test	Down		ENSG00000205669	t-test	Down
ENSG00000196972	t-test	Down		ENSG00000097021	t-test	Up
ENSG00000197813	t-test	Down		ENSG00000164398	t-test	Down
ENSG00000198106	t-test	Down		ENSG00000183549	t-test	Down
ENSG00000203280	t-test	Down		ENSG00000072110	t-test	Up
ENSG00000203288	t-test	Up		ENSG00000248746	t-test	Down
ENSG00000203441	t-test	Down		ENSG00000148848	t-test	Up
ENSG00000203585	t-test	Up		ENSG00000008277	t-test	Down
ENSG00000203886	t-test	Down		ENSG00000149451	t-test	Down
ENSG00000204055	t-test	Up		ENSG00000138316	t-test	Up
ENSG00000204241	t-test	Down		ENSG00000140873	t-test	Up
ENSG00000204934	t-test	Down		ENSG00000136378	t-test	Up
ENSG00000204949	t-test	Up		ENSG00000163638	t-test	Up
ENSG00000205037	t-test	Down		ENSG00000185761	t-test	Up
ENSG00000205611	t-test	Up		ENSG00000196616	t-test	Down
ENSG00000206129	t-test	Down		ENSG00000248144	t-test	Down
ENSG00000206195	t-test	Up		ENSG00000182035	t-test	Down
ENSG00000212766	t-test	Up		ENSG00000148926	t-test	Up
ENSG00000214049	t-test	Up		ENSG00000163485	t-test	Up
ENSG00000214145	t-test	Up		ENSG00000170214	t-test	Up
ENSG00000214146	t-test	Down		ENSG00000184160	t-test	Up
ENSG00000214353	t-test	Up		ENSG00000155966	t-test	Up
ENSG00000214407	t-test	Up		ENSG00000026652	t-test	Down
ENSG00000214797	t-test	Up		ENSG00000138678	t-test	Down
ENSG00000214851	t-test	Down		ENSG00000106541	t-test	Up
ENSG00000214870	t-test	Up		ENSG00000188157	t-test	Up
ENSG00000215304	t-test	Down		ENSG00000144891	t-test	Down
ENSG00000215394	t-test	Up		ENSG00000135744	t-test	Up
ENSG00000215447	t-test	Down		ENSG00000185567	t-test	Up
ENSG00000215483	t-test	Down		ENSG00000106546	t-test	Up
ENSG00000215498	t-test	Up		ENSG00000126878	t-test	Down
ENSG00000215866	t-test	Up		ENSG00000176092	t-test	Up
ENSG00000218018	t-test	Down		ENSG00000196581	t-test	Up
ENSG00000219159	t-test	Down		ENSG00000106992	t-test	Up
ENSG00000221571	t-test	Down		ENSG00000140057	t-test	Down
ENSG00000223393	t-test	Down		ENSG00000131016	t-test	Down
ENSG00000223401	t-test	Down		ENSG00000241978	t-test	Down
ENSG00000223485	t-test	Up		ENSG00000111254	t-test	Down
ENSG00000223502	t-test	Down		ENSG00000165568	t-test	Down
ENSG00000223573	t-test	Up		ENSG00000165092	t-test	Down
ENSG00000223695	t-test	Down		ENSG00000128918	t-test	Down
ENSG00000223697	t-test	Down		ENSG00000184254	t-test	Up
ENSG00000223764	t-test	Up		ENSG00000006534	t-test	Up
ENSG00000223784	t-test	Up		ENSG00000163016	t-test	Down
ENSG00000223813	t-test	Up		ENSG00000179477	t-test	Up
ENSG00000223839	t-test	Down		ENSG00000179593	t-test	Up
ENSG00000223914	t-test	Up		ENSG00000162551	t-test	Up
ENSG00000224020	t-test	Up		ENSG00000106927	t-test	Down
ENSG00000224037	t-test	Down		ENSG00000135409	t-test	Up
ENSG00000224167	t-test	Up		ENSG00000104899	t-test	Up
ENSG00000224189	t-test	Up		ENSG00000139211	t-test	Up
ENSG00000224238	t-test	Down		ENSG00000166126	t-test	Down
ENSG00000224358	t-test	Down		ENSG00000126016	t-test	Up
ENSG00000224397	t-test	Up		ENSG00000237763	t-test	Up
ENSG00000224441	t-test	Down		ENSG00000243480	t-test	Up
ENSG00000224460	t-test	Down		ENSG00000116194	t-test	Down
ENSG00000224511	t-test	Up		ENSG00000167772	t-test	Up
ENSG00000224513	t-test	Up		ENSG00000187151	t-test	Down
ENSG00000224715	t-test	Up		ENSG00000145362	t-test	Down
ENSG00000224717	t-test	Down		ENSG00000170209	t-test	Down
ENSG00000224743	t-test	Up		ENSG00000276203	t-test	Down
ENSG00000224805	t-test	Up		ENSG00000154065	t-test	Down
ENSG00000224818	t-test	Up		ENSG00000145700	t-test	Down
ENSG00000224863	t-test	Down		ENSG00000198483	t-test	Down
ENSG00000224885	t-test	Down		ENSG00000186352	t-test	Down
ENSG00000224945	t-test	Up		ENSG00000144031	t-test	Down
ENSG00000224958	t-test	Down		ENSG00000185046	t-test	Down
ENSG00000224977	t-test	Down		ENSG00000011426	t-test	Up
ENSG00000224984	t-test	Down		ENSG00000171714	t-test	Down
ENSG00000225039	t-test	Down		ENSG00000135046	t-test	Up
ENSG00000225092	t-test	Down		ENSG00000265190	t-test	Up
ENSG00000225173	t-test	Up		ENSG00000138356	t-test	Down
ENSG00000225194	t-test	Down		ENSG00000198768	t-test	Up
ENSG00000225210	t-test	Up		ENSG00000134817	t-test	Up
ENSG00000225278	t-test	Down		ENSG00000171388	t-test	Up
ENSG00000225285	t-test	Up		ENSG00000105290	t-test	Up
ENSG00000225298	t-test	Up		ENSG00000124701	t-test	Up
ENSG00000225342	t-test	Up		ENSG00000100298	t-test	Up
ENSG00000225383	t-test	Up		ENSG00000084674	t-test	Up
ENSG00000225506	t-test	Up		ENSG00000130208	t-test	Up
ENSG00000225511	t-test	Up		ENSG00000189058	t-test	Down
ENSG00000225521	t-test	Down		ENSG00000130203	t-test	Up
ENSG00000225532	t-test	Up		ENSG00000240583	t-test	Up
ENSG00000225555	t-test	Down		ENSG00000171885	t-test	Down
ENSG00000225588	t-test	Down		ENSG00000161798	t-test	Up
ENSG00000225655	t-test	Down		ENSG00000086159	t-test	Up
ENSG00000225706	t-test	Down		ENSG00000103569	t-test	Up
ENSG00000225778	t-test	Down		ENSG00000047365	t-test	Down
ENSG00000225822	t-test	Down		ENSG00000213390	t-test	Up
ENSG00000225857	t-test	Up		ENSG00000138639	t-test	Down
ENSG00000225872	t-test	Up		ENSG00000088756	t-test	Down
ENSG00000225905	t-test	Up		ENSG00000147256	t-test	Up
ENSG00000225945	t-test	Down		ENSG00000047648	t-test	Down
ENSG00000225956	t-test	Down		ENSG00000214694	t-test	Down
ENSG00000225969	t-test	Up		ENSG00000236699	t-test	Up
ENSG00000225986	t-test	Up		ENSG00000169126	t-test	Up
ENSG00000226031	t-test	Down		ENSG00000102401	t-test	Up
ENSG00000226101	t-test	Down		ENSG00000029153	t-test	Up
ENSG00000226149	t-test	Up		ENSG00000133794	t-test	Up
ENSG00000226235	t-test	Up		ENSG00000105643	t-test	Up
ENSG00000226263	t-test	Down		ENSG00000157399	t-test	Up
ENSG00000226281	t-test	Down		ENSG00000183876	t-test	Up
ENSG00000226286	t-test	Down		ENSG00000180801	t-test	Up
ENSG00000226312	t-test	Down		ENSG00000111339	t-test	Down
ENSG00000226355	t-test	Down		ENSG00000167311	t-test	Down
ENSG00000226363	t-test	Up		ENSG00000004848	t-test	Up
ENSG00000226445	t-test	Down		ENSG00000169083	t-test	Down
ENSG00000226508	t-test	Up		ENSG00000105011	t-test	Up
ENSG00000226530	t-test	Down		ENSG00000101440	t-test	Up
ENSG00000226562	t-test	Down		ENSG00000108381	t-test	Down
ENSG00000226574	t-test	Up		ENSG00000166183	t-test	Down
ENSG00000226581	t-test	Down		ENSG00000174939	t-test	Up
ENSG00000226738	t-test	Up		ENSG00000152092	t-test	Up
ENSG00000226746	t-test	Down		ENSG00000141431	t-test	Down
ENSG00000226756	t-test	Down		ENSG00000162772	t-test	Down
ENSG00000226786	t-test	Down		ENSG00000179774	t-test	Up
ENSG00000226816	t-test	Down		ENSG00000206190	t-test	Up
ENSG00000226822	t-test	Up		ENSG00000118322	t-test	Up
ENSG00000226851	t-test	Down		ENSG00000068650	t-test	Up
ENSG00000226889	t-test	Down		ENSG00000064270	t-test	Down
ENSG00000227036	t-test	Up		ENSG00000116039	t-test	Up
ENSG00000227066	t-test	Up		ENSG00000132932	t-test	Up
ENSG00000227076	t-test	Up		ENSG00000158321	t-test	Up
ENSG00000227083	t-test	Down		ENSG00000166148	t-test	Down
ENSG00000227107	t-test	Down		ENSG00000168646	t-test	Down
ENSG00000227116	t-test	Down		ENSG00000162630	t-test	Down
ENSG00000227165	t-test	Down		ENSG00000183778	t-test	Down
ENSG00000227218	t-test	Down		ENSG00000109956	t-test	Up
ENSG00000227260	t-test	Down		ENSG00000179913	t-test	Up
ENSG00000227354	t-test	Down		ENSG00000176383	t-test	Up
ENSG00000227482	t-test	Up		ENSG00000156966	t-test	Up
ENSG00000227502	t-test	Up		ENSG00000177191	t-test	Up
ENSG00000227517	t-test	Up		ENSG00000167080	t-test	Down
ENSG00000227543	t-test	Down		ENSG00000139044	t-test	Up
ENSG00000227588	t-test	Down		ENSG00000118276	t-test	Up
ENSG00000227640	t-test	Down		ENSG00000135298	t-test	Up
ENSG00000227857	t-test	Down		ENSG00000007516	t-test	Up
ENSG00000227906	t-test	Up		ENSG00000176788	t-test	Up
ENSG00000228031	t-test	Down		ENSG00000087088	t-test	Up
ENSG00000228037	t-test	Down		ENSG00000105327	t-test	Up
ENSG00000228063	t-test	Down		ENSG00000129151	t-test	Down
ENSG00000228126	t-test	Up		ENSG00000060982	t-test	Up
ENSG00000228203	t-test	Up		ENSG00000114200	t-test	Up
ENSG00000228214	t-test	Down		ENSG00000119866	t-test	Down
ENSG00000228216	t-test	Down		ENSG00000127152	t-test	Down
ENSG00000228221	t-test	Up		ENSG00000153094	t-test	Down
ENSG00000228242	t-test	Down		ENSG00000171552	t-test	Up
ENSG00000228294	t-test	Up		ENSG00000171791	t-test	Down
ENSG00000228322	t-test	Down		ENSG00000197580	t-test	Down
ENSG00000228323	t-test	Down		ENSG00000168398	t-test	Down
ENSG00000228340	t-test	Up		ENSG00000166546	t-test	Up
ENSG00000228484	t-test	Down		ENSG00000173626	t-test	Up
ENSG00000228526	t-test	Up		ENSG00000133169	t-test	Down
ENSG00000228549	t-test	Up		ENSG00000180535	t-test	Down
ENSG00000228559	t-test	Down		ENSG00000123095	t-test	Up
ENSG00000228613	t-test	Down		ENSG00000015475	t-test	Up
ENSG00000228649	t-test	Down		ENSG00000101197	t-test	Up
ENSG00000228748	t-test	Down		ENSG00000168487	t-test	Up
ENSG00000228750	t-test	Down		ENSG00000125845	t-test	Down
ENSG00000228789	t-test	Up		ENSG00000183682	t-test	Down
ENSG00000228791	t-test	Down		ENSG00000164619	t-test	Up
ENSG00000228793	t-test	Down		ENSG00000138696	t-test	Down
ENSG00000228878	t-test	Down		ENSG00000169594	t-test	Up
ENSG00000229017	t-test	Down		ENSG00000163141	t-test	Up
ENSG00000229108	t-test	Down		ENSG00000160469	t-test	Up
ENSG00000229116	t-test	Up		ENSG00000174672	t-test	Down
ENSG00000229118	t-test	Down		ENSG00000151136	t-test	Down
ENSG00000229137	t-test	Down		ENSG00000113303	t-test	Down
ENSG00000229153	t-test	Down		ENSG00000183346	t-test	Down
ENSG00000229214	t-test	Up		ENSG00000173088	t-test	Up
ENSG00000229291	t-test	Up		ENSG00000222047	t-test	Up
ENSG00000229321	t-test	Down		ENSG00000179133	t-test	Up
ENSG00000229352	t-test	Down		ENSG00000197748	t-test	Down
ENSG00000229498	t-test	Down		ENSG00000148735	t-test	Up
ENSG00000229563	t-test	Up		ENSG00000110427	t-test	Up
ENSG00000229647	t-test	Up		ENSG00000166352	t-test	Down
ENSG00000229912	t-test	Down		ENSG00000173715	t-test	Up
ENSG00000229996	t-test	Down		ENSG00000183644	t-test	Down
ENSG00000230098	t-test	Up		ENSG00000124920	t-test	Up
ENSG00000230102	t-test	Down		ENSG00000134548	t-test	Down
ENSG00000230107	t-test	Up		ENSG00000139200	t-test	Up
ENSG00000230400	t-test	Up		ENSG00000179256	t-test	Down
ENSG00000230461	t-test	Down		ENSG00000180440	t-test	Down
ENSG00000230479	t-test	Up		ENSG00000232070	t-test	Down
ENSG00000230490	t-test	Down		ENSG00000246223	t-test	Down
ENSG00000230530	t-test	Down		ENSG00000166920	t-test	Up
ENSG00000230534	t-test	Down		ENSG00000182397	t-test	Down
ENSG00000230587	t-test	Down		ENSG00000166455	t-test	Down
ENSG00000230613	t-test	Down		ENSG00000162062	t-test	Up
ENSG00000230631	t-test	Down		ENSG00000166246	t-test	Down
ENSG00000230676	t-test	Down		ENSG00000175643	t-test	Up
ENSG00000230699	t-test	Up		ENSG00000159761	t-test	Down
ENSG00000230731	t-test	Up		ENSG00000205710	t-test	Up
ENSG00000230735	t-test	Down		ENSG00000271605	t-test	Up
ENSG00000230910	t-test	Up		ENSG00000181350	t-test	Up
ENSG00000231013	t-test	Up		ENSG00000166960	t-test	Down
ENSG00000231024	t-test	Down		ENSG00000099812	t-test	Up
ENSG00000231057	t-test	Down		ENSG00000099625	t-test	Up
ENSG00000231107	t-test	Down		ENSG00000167644	t-test	Up
ENSG00000231170	t-test	Down		ENSG00000183019	t-test	Up
ENSG00000231226	t-test	Up		ENSG00000095932	t-test	Up
ENSG00000231249	t-test	Down		ENSG00000131094	t-test	Up
ENSG00000231305	t-test	Down		ENSG00000186897	t-test	Up
ENSG00000231329	t-test	Down		ENSG00000145861	t-test	Down
ENSG00000231335	t-test	Down		ENSG00000163145	t-test	Down
ENSG00000231393	t-test	Down		ENSG00000182326	t-test	Down
ENSG00000231441	t-test	Up		ENSG00000163362	t-test	Up
ENSG00000231652	t-test	Up		ENSG00000117477	t-test	Up
ENSG00000231666	t-test	Up		ENSG00000162817	t-test	Up
ENSG00000231690	t-test	Up		ENSG00000182795	t-test	Up
ENSG00000231713	t-test	Down		ENSG00000162779	t-test	Down
ENSG00000231768	t-test	Down		ENSG00000184454	t-test	Up
ENSG00000231770	t-test	Down		ENSG00000173212	t-test	Down
ENSG00000231840	t-test	Down		ENSG00000178965	t-test	Up
ENSG00000231856	t-test	Down		ENSG00000184313	t-test	Down
ENSG00000231865	t-test	Down		ENSG00000162490	t-test	Up
ENSG00000231943	t-test	Down		ENSG00000188931	t-test	Down
ENSG00000231964	t-test	Up		ENSG00000239887	t-test	Up
ENSG00000231983	t-test	Down		ENSG00000183888	t-test	Down
ENSG00000232093	t-test	Up		ENSG00000125869	t-test	Up
ENSG00000232194	t-test	Up		ENSG00000171695	t-test	Up
ENSG00000232310	t-test	Up		ENSG00000089101	t-test	Down
ENSG00000232352	t-test	Down		ENSG00000125895	t-test	Up
ENSG00000232386	t-test	Up		ENSG00000101276	t-test	Up
ENSG00000232415	t-test	Down		ENSG00000184809	t-test	Down
ENSG00000232485	t-test	Down		ENSG00000189269	t-test	Up
ENSG00000232545	t-test	Down		ENSG00000198535	t-test	Up
ENSG00000232586	t-test	Down		ENSG00000205502	t-test	Up
ENSG00000232600	t-test	Down		ENSG00000157856	t-test	Down
ENSG00000232618	t-test	Down		ENSG00000150873	t-test	Down
ENSG00000232680	t-test	Down		ENSG00000172478	t-test	Up
ENSG00000232712	t-test	Down		ENSG00000196872	t-test	Up
ENSG00000232732	t-test	Down		ENSG00000177994	t-test	Down
ENSG00000232835	t-test	Up		ENSG00000154479	t-test	Down
ENSG00000232860	t-test	Down		ENSG00000159239	t-test	Up
ENSG00000232876	t-test	Down		ENSG00000186854	t-test	Up
ENSG00000232909	t-test	Down		ENSG00000114529	t-test	Down
ENSG00000232936	t-test	Down		ENSG00000174899	t-test	Down
ENSG00000232973	t-test	Up		ENSG00000125730	t-test	Up
ENSG00000233008	t-test	Down		ENSG00000173376	t-test	Down
ENSG00000233108	t-test	Down		ENSG00000205129	t-test	Down
ENSG00000233110	t-test	Down		ENSG00000243449	t-test	Up
ENSG00000233220	t-test	Down		ENSG00000185056	t-test	Down
ENSG00000233221	t-test	Down		ENSG00000215217	t-test	Down
ENSG00000233237	t-test	Down		ENSG00000170271	t-test	Down
ENSG00000233242	t-test	Down		ENSG00000111863	t-test	Up
ENSG00000233244	t-test	Down		ENSG00000244694	t-test	Up
ENSG00000233251	t-test	Down		ENSG00000197261	t-test	Down
ENSG00000233332	t-test	Up		ENSG00000146147	t-test	Down
ENSG00000233392	t-test	Down		ENSG00000272514	t-test	Down
ENSG00000233509	t-test	Down		ENSG00000146267	t-test	Up
ENSG00000233542	t-test	Up		ENSG00000255330	t-test	Up
ENSG00000233559	t-test	Down		ENSG00000053328	t-test	Down
ENSG00000233593	t-test	Down		ENSG00000111860	t-test	Down
ENSG00000233602	t-test	Down		ENSG00000279355	t-test	Down
ENSG00000233621	t-test	Up		ENSG00000120262	t-test	Down
ENSG00000233627	t-test	Up		ENSG00000106034	t-test	Down
ENSG00000233705	t-test	Down		ENSG00000185955	t-test	Up
ENSG00000233718	t-test	Down		ENSG00000112936	t-test	Down
ENSG00000233725	t-test	Up		ENSG00000177459	t-test	Up
ENSG00000233760	t-test	Down		ENSG00000176907	t-test	Up
ENSG00000233766	t-test	Down		ENSG00000250305	t-test	Down
ENSG00000233791	t-test	Down		ENSG00000189233	t-test	Down
ENSG00000233806	t-test	Down		ENSG00000164764	t-test	Down
ENSG00000233818	t-test	Up		ENSG00000174038	t-test	Down
ENSG00000233844	t-test	Down		ENSG00000153714	t-test	Up
ENSG00000233858	t-test	Down		ENSG00000198113	t-test	Up
ENSG00000233878	t-test	Down		ENSG00000197191	t-test	Up
ENSG00000233926	t-test	Down		ENSG00000171159	t-test	Up
ENSG00000233936	t-test	Up		ENSG00000164972	t-test	Down
ENSG00000233942	t-test	Up		ENSG00000157653	t-test	Down
ENSG00000234076	t-test	Down		ENSG00000186354	t-test	Down
ENSG00000234129	t-test	Down		ENSG00000179058	t-test	Up
ENSG00000234155	t-test	Up		ENSG00000063180	t-test	Up
ENSG00000234161	t-test	Down		ENSG00000074410	t-test	Up
ENSG00000234215	t-test	Down		ENSG00000104267	t-test	Up
ENSG00000234261	t-test	Up		ENSG00000167434	t-test	Down
ENSG00000234281	t-test	Down		ENSG00000168748	t-test	Up
ENSG00000234308	t-test	Up		ENSG00000157782	t-test	Up
ENSG00000234380	t-test	Up		ENSG00000154040	t-test	Up
ENSG00000234459	t-test	Down		ENSG00000148408	t-test	Down
ENSG00000234476	t-test	Down		ENSG00000157388	t-test	Down
ENSG00000234478	t-test	Up		ENSG00000153956	t-test	Down
ENSG00000234492	t-test	Down		ENSG00000067191	t-test	Up
ENSG00000234546	t-test	Up		ENSG00000075461	t-test	Up
ENSG00000234614	t-test	Up		ENSG00000175161	t-test	Down
ENSG00000234617	t-test	Down		ENSG00000162706	t-test	Up
ENSG00000234663	t-test	Down		ENSG00000183049	t-test	Down
ENSG00000234807	t-test	Down		ENSG00000008118	t-test	Up
ENSG00000234899	t-test	Down		ENSG00000070808	t-test	Up
ENSG00000234928	t-test	Down		ENSG00000162545	t-test	Up
ENSG00000234936	t-test	Down		ENSG00000163888	t-test	Up
ENSG00000235023	t-test	Up		ENSG00000137225	t-test	Up
ENSG00000235026	t-test	Up		ENSG00000182472	t-test	Up
ENSG00000235027	t-test	Up		ENSG00000092529	t-test	Up
ENSG00000235070	t-test	Down		ENSG00000077274	t-test	Down
ENSG00000235072	t-test	Down		ENSG00000203697	t-test	Up
ENSG00000235077	t-test	Down		ENSG00000152611	t-test	Down
ENSG00000235079	t-test	Down		ENSG00000172508	t-test	Up
ENSG00000235142	t-test	Down		ENSG00000130940	t-test	Down
ENSG00000235172	t-test	Up		ENSG00000175294	t-test	Up
ENSG00000235209	t-test	Up		ENSG00000102924	t-test	Up
ENSG00000235427	t-test	Down		ENSG00000054803	t-test	Up
ENSG00000235480	t-test	Down		ENSG00000159231	t-test	Up
ENSG00000235545	t-test	Down		ENSG00000173894	t-test	Up
ENSG00000235584	t-test	Down		ENSG00000188649	t-test	Up
ENSG00000235586	t-test	Down		ENSG00000183287	t-test	Down
ENSG00000235612	t-test	Up		ENSG00000144648	t-test	Down
ENSG00000235652	t-test	Down		ENSG00000168491	t-test	Down
ENSG00000235724	t-test	Down		ENSG00000159625	t-test	Down
ENSG00000235749	t-test	Down		ENSG00000163492	t-test	Down
ENSG00000235760	t-test	Down		ENSG00000135205	t-test	Down
ENSG00000235770	t-test	Up		ENSG00000120051	t-test	Down
ENSG00000235830	t-test	Down		ENSG00000197599	t-test	Up
ENSG00000235884	t-test	Up		ENSG00000203952	t-test	Down
ENSG00000235903	t-test	Down		ENSG00000213085	t-test	Down
ENSG00000235910	t-test	Down		ENSG00000140481	t-test	Up
ENSG00000235947	t-test	Up		ENSG00000173421	t-test	Down
ENSG00000235989	t-test	Down		ENSG00000162069	t-test	Up
ENSG00000236008	t-test	Down		ENSG00000139537	t-test	Down
ENSG00000236013	t-test	Down		ENSG00000165325	t-test	Down
ENSG00000236021	t-test	Down		ENSG00000162004	t-test	Up
ENSG00000236039	t-test	Up		ENSG00000149201	t-test	Down
ENSG00000236064	t-test	Up		ENSG00000055813	t-test	Down
ENSG00000236153	t-test	Down		ENSG00000182791	t-test	Down
ENSG00000236166	t-test	Down		ENSG00000181374	t-test	Up
ENSG00000236173	t-test	Up		ENSG00000102970	t-test	Up
ENSG00000236256	t-test	Up		ENSG00000115009	t-test	Up
ENSG00000236268	t-test	Down		ENSG00000137077	t-test	Down
ENSG00000236304	t-test	Down		ENSG00000102962	t-test	Up
ENSG00000236318	t-test	Up		ENSG00000006606	t-test	Up
ENSG00000236322	t-test	Up		ENSG00000108691	t-test	Down
ENSG00000236404	t-test	Down		ENSG00000133101	t-test	Up
ENSG00000236451	t-test	Down		ENSG00000110092	t-test	Up
ENSG00000236514	t-test	Down		ENSG00000118971	t-test	Up
ENSG00000236581	t-test	Down		ENSG00000175305	t-test	Up
ENSG00000236700	t-test	Up		ENSG00000184451	t-test	Up
ENSG00000236711	t-test	Down		ENSG00000183625	t-test	Up
ENSG00000236740	t-test	Down		ENSG00000179934	t-test	Up
ENSG00000236780	t-test	Up		ENSG00000173585	t-test	Up
ENSG00000236849	t-test	Down		ENSG00000156535	t-test	Up
ENSG00000236886	t-test	Down		ENSG00000177697	t-test	Up
ENSG00000236908	t-test	Up		ENSG00000177675	t-test	Down
ENSG00000236924	t-test	Down		ENSG00000174950	t-test	Up
ENSG00000236996	t-test	Down		ENSG00000158477	t-test	Up
ENSG00000237009	t-test	Up		ENSG00000158485	t-test	Up
ENSG00000237125	t-test	Down		ENSG00000116031	t-test	Up
ENSG00000237187	t-test	Up		ENSG00000150637	t-test	Down
ENSG00000237222	t-test	Up		ENSG00000103855	t-test	Up
ENSG00000237281	t-test	Down		ENSG00000161649	t-test	Down
ENSG00000237352	t-test	Down		ENSG00000160654	t-test	Down
ENSG00000237404	t-test	Down		ENSG00000102245	t-test	Down
ENSG00000237416	t-test	Down		ENSG00000026508	t-test	Up
ENSG00000237424	t-test	Up		ENSG00000196352	t-test	Up
ENSG00000237429	t-test	Up		ENSG00000125726	t-test	Up
ENSG00000237463	t-test	Up		ENSG00000153563	t-test	Down
ENSG00000237499	t-test	Down		ENSG00000102543	t-test	Down
ENSG00000237512	t-test	Up		ENSG00000158825	t-test	Up
ENSG00000237520	t-test	Up		ENSG00000081377	t-test	Down
ENSG00000237525	t-test	Up		ENSG00000164287	t-test	Up
ENSG00000237605	t-test	Down		ENSG00000171219	t-test	Up
ENSG00000237614	t-test	Up		ENSG00000128283	t-test	Up
ENSG00000237714	t-test	Up		ENSG00000149798	t-test	Down
ENSG00000237742	t-test	Up		ENSG00000163171	t-test	Up
ENSG00000237805	t-test	Up		ENSG00000140937	t-test	Up
ENSG00000237813	t-test	Down		ENSG00000140945	t-test	Up
ENSG00000237863	t-test	Down		ENSG00000129910	t-test	Up
ENSG00000237870	t-test	Down		ENSG00000166589	t-test	Down
ENSG00000237883	t-test	Up		ENSG00000149654	t-test	Up
ENSG00000237934	t-test	Down		ENSG00000139880	t-test	Up
ENSG00000237940	t-test	Down		ENSG00000170558	t-test	Up
ENSG00000237943	t-test	Down		ENSG00000062038	t-test	Up
ENSG00000238005	t-test	Up		ENSG00000113361	t-test	Up
ENSG00000238123	t-test	Down		ENSG00000150394	t-test	Up
ENSG00000238197	t-test	Down		ENSG00000128536	t-test	Down
ENSG00000238198	t-test	Down		ENSG00000100490	t-test	Down
ENSG00000238273	t-test	Down		ENSG00000124762	t-test	Up
ENSG00000238280	t-test	Down		ENSG00000147889	t-test	Up
ENSG00000239219	t-test	Down		ENSG00000147883	t-test	Up
ENSG00000239828	t-test	Down		ENSG00000064309	t-test	Down
ENSG00000240005	t-test	Down		ENSG00000109089	t-test	Up
ENSG00000240219	t-test	Down		ENSG00000167513	t-test	Up
ENSG00000240476	t-test	Up		ENSG00000086548	t-test	Up
ENSG00000240498	t-test	Up		ENSG00000099954	t-test	Down
ENSG00000240541	t-test	Up		ENSG00000183307	t-test	Up
ENSG00000240710	t-test	Down		ENSG00000101489	t-test	Up
ENSG00000241155	t-test	Down		ENSG00000161082	t-test	Up
ENSG00000241280	t-test	Up		ENSG00000151849	t-test	Down
ENSG00000241313	t-test	Down		ENSG00000123219	t-test	Up
ENSG00000241520	t-test	Down		ENSG00000205403	t-test	Up
ENSG00000241679	t-test	Up		ENSG00000001626	t-test	Up
ENSG00000241985	t-test	Down		ENSG00000196337	t-test	Up
ENSG00000242569	t-test	Down		ENSG00000116254	t-test	Up
ENSG00000242578	t-test	Up		ENSG00000133048	t-test	Up
ENSG00000242611	t-test	Down		ENSG00000133063	t-test	Up
ENSG00000242767	t-test	Down		ENSG00000134121	t-test	Up
ENSG00000242973	t-test	Down		ENSG00000154645	t-test	Down
ENSG00000243144	t-test	Up		ENSG00000111666	t-test	Up
ENSG00000243220	t-test	Up		ENSG00000101938	t-test	Down
ENSG00000243243	t-test	Down		ENSG00000133019	t-test	Up
ENSG00000243319	t-test	Down		ENSG00000117971	t-test	Up
ENSG00000243384	t-test	Down		ENSG00000180767	t-test	Up
ENSG00000243819	t-test	Down		ENSG00000175040	t-test	Up
ENSG00000244040	t-test	Up		ENSG00000183196	t-test	Up
ENSG00000244161	t-test	Down		ENSG00000124302	t-test	Down
ENSG00000244198	t-test	Down		ENSG00000125931	t-test	Up
ENSG00000244203	t-test	Down		ENSG00000164442	t-test	Down
ENSG00000244306	t-test	Up		ENSG00000186510	t-test	Down
ENSG00000244479	t-test	Down		ENSG00000184908	t-test	Down
ENSG00000244541	t-test	Down		ENSG00000134873	t-test	Up
ENSG00000244968	t-test	Down		ENSG00000113946	t-test	Up
ENSG00000245059	t-test	Down		ENSG00000163347	t-test	Up
ENSG00000245105	t-test	Down		ENSG00000165376	t-test	Up
ENSG00000245213	t-test	Up		ENSG00000213937	t-test	Up
ENSG00000245281	t-test	Down		ENSG00000176435	t-test	Up
ENSG00000245330	t-test	Down		ENSG00000258227	t-test	Up
ENSG00000245384	t-test	Down		ENSG00000153132	t-test	Up
ENSG00000245498	t-test	Down		ENSG00000105270	t-test	Up
ENSG00000245571	t-test	Up		ENSG00000165959	t-test	Down
ENSG00000245685	t-test	Down		ENSG00000158258	t-test	Down
ENSG00000245711	t-test	Down		ENSG00000070371	t-test	Down
ENSG00000245748	t-test	Down		ENSG00000079101	t-test	Down
ENSG00000245768	t-test	Down		ENSG00000120885	t-test	Up
ENSG00000246090	t-test	Down		ENSG00000140931	t-test	Up
ENSG00000246100	t-test	Up		ENSG00000105427	t-test	Up
ENSG00000246145	t-test	Down		ENSG00000144191	t-test	Up
ENSG00000246363	t-test	Up		ENSG00000070729	t-test	Up
ENSG00000246394	t-test	Down		ENSG00000174871	t-test	Up
ENSG00000246526	t-test	Up		ENSG00000119946	t-test	Down
ENSG00000246731	t-test	Down		ENSG00000188822	t-test	Down
ENSG00000246740	t-test	Down		ENSG00000105219	t-test	Up
ENSG00000246863	t-test	Down		ENSG00000018236	t-test	Down
ENSG00000247134	t-test	Up		ENSG00000113805	t-test	Down
ENSG00000247193	t-test	Down		ENSG00000149972	t-test	Down
ENSG00000247317	t-test	Up		ENSG00000123500	t-test	Up
ENSG00000247416	t-test	Down		ENSG00000060718	t-test	Up
ENSG00000247675	t-test	Up		ENSG00000197467	t-test	Up
ENSG00000247765	t-test	Down		ENSG00000082293	t-test	Up
ENSG00000247877	t-test	Down		ENSG00000108821	t-test	Up
ENSG00000248079	t-test	Down		ENSG00000164692	t-test	Up
ENSG00000248309	t-test	Down		ENSG00000124749	t-test	Up
ENSG00000248371	t-test	Down		ENSG00000050767	t-test	Down
ENSG00000248538	t-test	Up		ENSG00000188517	t-test	Down
ENSG00000248544	t-test	Down		ENSG00000196739	t-test	Down
ENSG00000248596	t-test	Down		ENSG00000168542	t-test	Up
ENSG00000248690	t-test	Up		ENSG00000187498	t-test	Up
ENSG00000248802	t-test	Down		ENSG00000197565	t-test	Down
ENSG00000248810	t-test	Down		ENSG00000130635	t-test	Up
ENSG00000248890	t-test	Down		ENSG00000204262	t-test	Up
ENSG00000248925	t-test	Down		ENSG00000080573	t-test	Up
ENSG00000249216	t-test	Down		ENSG00000114270	t-test	Up
ENSG00000249241	t-test	Down		ENSG00000144810	t-test	Up
ENSG00000249249	t-test	Down		ENSG00000171812	t-test	Up
ENSG00000249430	t-test	Down		ENSG00000184374	t-test	Down
ENSG00000249456	t-test	Down		ENSG00000158270	t-test	Down
ENSG00000249487	t-test	Down		ENSG00000105664	t-test	Up
ENSG00000249574	t-test	Down		ENSG00000145244	t-test	Up
ENSG00000249609	t-test	Down		ENSG00000106789	t-test	Up
ENSG00000249628	t-test	Up		ENSG00000103647	t-test	Down
ENSG00000249684	t-test	Down		ENSG00000131055	t-test	Up
ENSG00000249695	t-test	Up		ENSG00000163751	t-test	Up
ENSG00000249717	t-test	Down		ENSG00000160111	t-test	Up
ENSG00000249797	t-test	Down		ENSG00000135678	t-test	Up
ENSG00000250012	t-test	Down		ENSG00000196353	t-test	Up
ENSG00000250066	t-test	Up		ENSG00000144410	t-test	Down
ENSG00000250101	t-test	Down		ENSG00000169169	t-test	Up
ENSG00000250208	t-test	Down		ENSG00000088882	t-test	Down
ENSG00000250230	t-test	Up		ENSG00000121898	t-test	Down
ENSG00000250240	t-test	Up		ENSG00000047457	t-test	Down
ENSG00000250274	t-test	Up		ENSG00000117322	t-test	Down
ENSG00000250320	t-test	Up		ENSG00000166426	t-test	Down
ENSG00000250343	t-test	Up		ENSG00000143320	t-test	Up
ENSG00000250548	t-test	Down		ENSG00000146592	t-test	Up
ENSG00000250608	t-test	Down		ENSG00000145708	t-test	Down
ENSG00000250686	t-test	Down		ENSG00000106113	t-test	Up
ENSG00000250899	t-test	Down		ENSG00000006016	t-test	Up
ENSG00000250910	t-test	Down		ENSG00000109846	t-test	Down
ENSG00000250986	t-test	Up		ENSG00000147408	t-test	Down
ENSG00000251002	t-test	Up		ENSG00000183117	t-test	Up
ENSG00000251095	t-test	Up		ENSG00000121904	t-test	Up
ENSG00000251169	t-test	Up		ENSG00000173546	t-test	Up
ENSG00000251194	t-test	Up		ENSG00000114646	t-test	Up
ENSG00000251230	t-test	Up		ENSG00000175315	t-test	Up
ENSG00000251298	t-test	Down		ENSG00000118523	t-test	Down
ENSG00000251314	t-test	Down		ENSG00000164932	t-test	Up
ENSG00000251331	t-test	Up		ENSG00000116761	t-test	Down
ENSG00000251359	t-test	Down		ENSG00000164733	t-test	Up
ENSG00000251381	t-test	Up		ENSG00000109861	t-test	Up
ENSG00000251388	t-test	Up		ENSG00000100448	t-test	Up
ENSG00000251405	t-test	Down		ENSG00000103811	t-test	Up
ENSG00000251556	t-test	Down		ENSG00000178531	t-test	Up
ENSG00000251602	t-test	Down		ENSG00000111249	t-test	Down
ENSG00000251615	t-test	Down		ENSG00000109182	t-test	Down
ENSG00000251637	t-test	Up		ENSG00000006210	t-test	Up
ENSG00000251661	t-test	Down		ENSG00000107562	t-test	Down
ENSG00000251665	t-test	Down		ENSG00000145824	t-test	Up
ENSG00000253390	t-test	Down		ENSG00000161921	t-test	Up
ENSG00000253404	t-test	Down		ENSG00000189377	t-test	Up
ENSG00000253414	t-test	Up		ENSG00000163739	t-test	Up
ENSG00000253417	t-test	Up		ENSG00000163735	t-test	Up
ENSG00000253477	t-test	Up		ENSG00000160683	t-test	Down
ENSG00000253608	t-test	Down		ENSG00000168772	t-test	Down
ENSG00000253616	t-test	Up		ENSG00000147231	t-test	Down
ENSG00000253636	t-test	Down		ENSG00000148795	t-test	Down
ENSG00000253669	t-test	Down		ENSG00000138061	t-test	Up
ENSG00000253730	t-test	Up		ENSG00000019186	t-test	Up
ENSG00000253878	t-test	Up		ENSG00000095596	t-test	Up
ENSG00000253930	t-test	Up		ENSG00000187553	t-test	Up
ENSG00000253955	t-test	Down		ENSG00000256612	t-test	Up
ENSG00000253972	t-test	Down		ENSG00000134716	t-test	Up
ENSG00000254006	t-test	Down		ENSG00000167600	t-test	Up
ENSG00000254109	t-test	Down		ENSG00000142973	t-test	Up
ENSG00000254142	t-test	Up		ENSG00000186160	t-test	Up
ENSG00000254144	t-test	Down		ENSG00000172817	t-test	Down
ENSG00000254153	t-test	Down		ENSG00000180432	t-test	Down
ENSG00000254165	t-test	Down		ENSG00000142871	t-test	Down
ENSG00000254226	t-test	Up		ENSG00000152207	t-test	Up
ENSG00000254231	t-test	Down		ENSG00000008256	t-test	Down
ENSG00000254319	t-test	Down		ENSG00000128487	t-test	Up
ENSG00000254343	t-test	Down		ENSG00000168824	t-test	Up
ENSG00000254431	t-test	Up		ENSG00000126733	t-test	Up
ENSG00000254489	t-test	Down		ENSG00000165617	t-test	Down
ENSG00000254510	t-test	Down		ENSG00000035664	t-test	Up
ENSG00000254528	t-test	Down		ENSG00000163331	t-test	Up
ENSG00000254605	t-test	Up		ENSG00000078725	t-test	Up
ENSG00000254615	t-test	Up		ENSG00000197410	t-test	Up
ENSG00000254622	t-test	Down		ENSG00000163673	t-test	Up
ENSG00000254631	t-test	Down		ENSG00000011465	t-test	Down
ENSG00000254648	t-test	Down		ENSG00000163354	t-test	Up
ENSG00000254664	t-test	Down		ENSG00000080166	t-test	Down
ENSG00000254757	t-test	Down		ENSG00000134574	t-test	Up
ENSG00000254855	t-test	Down		ENSG00000109832	t-test	Down
ENSG00000254859	t-test	Down		ENSG00000035499	t-test	Up
ENSG00000254864	t-test	Up		ENSG00000155792	t-test	Down
ENSG00000254910	t-test	Down		ENSG00000175084	t-test	Down
ENSG00000254990	t-test	Down		ENSG00000183628	t-test	Up
ENSG00000255020	t-test	Down		ENSG00000157680	t-test	Down
ENSG00000255043	t-test	Down		ENSG00000104808	t-test	Up
ENSG00000255090	t-test	Down		ENSG00000241935	t-test	Down
ENSG00000255129	t-test	Down		ENSG00000162496	t-test	Up
ENSG00000255191	t-test	Up		ENSG00000211452	t-test	Down
ENSG00000255234	t-test	Down		ENSG00000211448	t-test	Down
ENSG00000255236	t-test	Down		ENSG00000197406	t-test	Down
ENSG00000255337	t-test	Down		ENSG00000176490	t-test	Up
ENSG00000255366	t-test	Up		ENSG00000165023	t-test	Down
ENSG00000255418	t-test	Up		ENSG00000162595	t-test	Up
ENSG00000255440	t-test	Down		ENSG00000107984	t-test	Up
ENSG00000255443	t-test	Up		ENSG00000150672	t-test	Down
ENSG00000255458	t-test	Down		ENSG00000132535	t-test	Up
ENSG00000255521	t-test	Up		ENSG00000128917	t-test	Up
ENSG00000255545	t-test	Up		ENSG00000108813	t-test	Up
ENSG00000255580	t-test	Down		ENSG00000105880	t-test	Up
ENSG00000255621	t-test	Down		ENSG00000187908	t-test	Up
ENSG00000255651	t-test	Up		ENSG00000198947	t-test	Up
ENSG00000256001	t-test	Down		ENSG00000137090	t-test	Up
ENSG00000256083	t-test	Up		ENSG00000158486	t-test	Up
ENSG00000256124	t-test	Down		ENSG00000115423	t-test	Down
ENSG00000256128	t-test	Down		ENSG00000118997	t-test	Down
ENSG00000256139	t-test	Down		ENSG00000124721	t-test	Down
ENSG00000256166	t-test	Up		ENSG00000162616	t-test	Down
ENSG00000256234	t-test	Up		ENSG00000163879	t-test	Down
ENSG00000256248	t-test	Down		ENSG00000167968	t-test	Up
ENSG00000256268	t-test	Up		ENSG00000088387	t-test	Up
ENSG00000256481	t-test	Down		ENSG00000206052	t-test	Down
ENSG00000256540	t-test	Up		ENSG00000175920	t-test	Up
ENSG00000256542	t-test	Down		ENSG00000175497	t-test	Up
ENSG00000256564	t-test	Up		ENSG00000197635	t-test	Up
ENSG00000256577	t-test	Down		ENSG00000130226	t-test	Down
ENSG00000256694	t-test	Up		ENSG00000143196	t-test	Down
ENSG00000256915	t-test	Up		ENSG00000173852	t-test	Up
ENSG00000256943	t-test	Down		ENSG00000235436	t-test	Down
ENSG00000256969	t-test	Up		ENSG00000177990	t-test	Down
ENSG00000257002	t-test	Down		ENSG00000113657	t-test	Up
ENSG00000257279	t-test	Up		ENSG00000151640	t-test	Up
ENSG00000257283	t-test	Down		ENSG00000136048	t-test	Up
ENSG00000257431	t-test	Down		ENSG00000102385	t-test	Up
ENSG00000257497	t-test	Down		ENSG00000134755	t-test	Up
ENSG00000257557	t-test	Down		ENSG00000134762	t-test	Up
ENSG00000257585	t-test	Down		ENSG00000183145	t-test	Up
ENSG00000257588	t-test	Up		ENSG00000197057	t-test	Down
ENSG00000257647	t-test	Down		ENSG00000143476	t-test	Up
ENSG00000257702	t-test	Up		ENSG00000110042	t-test	Up
ENSG00000257829	t-test	Down		ENSG00000120129	t-test	Down
ENSG00000257877	t-test	Down		ENSG00000120875	t-test	Up
ENSG00000257964	t-test	Down		ENSG00000138166	t-test	Up
ENSG00000257989	t-test	Up		ENSG00000139318	t-test	Up
ENSG00000258077	t-test	Down		ENSG00000168589	t-test	Down
ENSG00000258082	t-test	Up		ENSG00000135636	t-test	Up
ENSG00000258274	t-test	Down		ENSG00000101412	t-test	Up
ENSG00000258344	t-test	Down		ENSG00000165891	t-test	Up
ENSG00000258498	t-test	Down		ENSG00000105246	t-test	Up
ENSG00000258583	t-test	Up		ENSG00000117298	t-test	Up
ENSG00000258584	t-test	Down		ENSG00000171551	t-test	Up
ENSG00000258603	t-test	Down		ENSG00000143369	t-test	Up
ENSG00000258661	t-test	Up		ENSG00000131080	t-test	Up
ENSG00000258844	t-test	Up		ENSG00000186197	t-test	Down
ENSG00000258926	t-test	Down		ENSG00000164176	t-test	Up
ENSG00000258982	t-test	Down		ENSG00000124205	t-test	Down
ENSG00000258999	t-test	Down		ENSG00000101210	t-test	Up
ENSG00000259005	t-test	Up		ENSG00000177685	t-test	Up
ENSG00000259091	t-test	Down		ENSG00000115380	t-test	Down
ENSG00000259104	t-test	Down		ENSG00000163576	t-test	Down
ENSG00000259138	t-test	Down		ENSG00000183690	t-test	Down
ENSG00000259187	t-test	Down		ENSG00000142634	t-test	Up
ENSG00000259209	t-test	Down		ENSG00000143590	t-test	Up
ENSG00000259225	t-test	Up		ENSG00000108947	t-test	Up
ENSG00000259242	t-test	Down		ENSG00000198759	t-test	Up
ENSG00000259248	t-test	Down		ENSG00000120738	t-test	Down
ENSG00000259274	t-test	Down		ENSG00000122877	t-test	Down
ENSG00000259275	t-test	Down		ENSG00000179388	t-test	Down
ENSG00000259342	t-test	Up		ENSG00000135373	t-test	Up
ENSG00000259343	t-test	Down		ENSG00000163435	t-test	Up
ENSG00000259351	t-test	Up		ENSG00000135374	t-test	Up
ENSG00000259354	t-test	Up		ENSG00000225968	t-test	Up
ENSG00000259366	t-test	Down		ENSG00000118985	t-test	Down
ENSG00000259370	t-test	Down		ENSG00000155849	t-test	Down
ENSG00000259417	t-test	Up		ENSG00000118402	t-test	Up
ENSG00000259418	t-test	Down		ENSG00000170522	t-test	Up
ENSG00000259426	t-test	Down		ENSG00000160963	t-test	Up
ENSG00000259438	t-test	Down		ENSG00000132205	t-test	Up
ENSG00000259475	t-test	Down		ENSG00000183798	t-test	Up
ENSG00000259561	t-test	Down		ENSG00000214595	t-test	Down
ENSG00000259640	t-test	Down		ENSG00000213853	t-test	Up
ENSG00000259673	t-test	Down		ENSG00000163064	t-test	Up
ENSG00000259687	t-test	Down		ENSG00000171617	t-test	Up
ENSG00000259714	t-test	Down		ENSG00000149218	t-test	Up
ENSG00000259793	t-test	Down		ENSG00000106991	t-test	Up
ENSG00000259796	t-test	Down		ENSG00000151023	t-test	Down
ENSG00000259807	t-test	Up		ENSG00000197594	t-test	Down
ENSG00000259818	t-test	Down		ENSG00000154269	t-test	Up
ENSG00000259826	t-test	Down		ENSG00000164303	t-test	Down
ENSG00000259867	t-test	Up		ENSG00000138185	t-test	Up
ENSG00000259884	t-test	Down		ENSG00000054179	t-test	Up
ENSG00000259910	t-test	Down		ENSG00000188833	t-test	Up
ENSG00000259953	t-test	Up		ENSG00000183317	t-test	Up
ENSG00000260011	t-test	Down		ENSG00000044524	t-test	Down
ENSG00000260037	t-test	Down		ENSG00000116106	t-test	Up
ENSG00000260057	t-test	Down		ENSG00000145242	t-test	Down
ENSG00000260118	t-test	Down		ENSG00000080224	t-test	Down
ENSG00000260167	t-test	Up		ENSG00000154928	t-test	Down
ENSG00000260213	t-test	Down		ENSG00000182580	t-test	Up
ENSG00000260278	t-test	Down		ENSG00000105131	t-test	Up
ENSG00000260316	t-test	Down		ENSG00000172031	t-test	Up
ENSG00000260337	t-test	Down		ENSG00000187266	t-test	Up
ENSG00000260398	t-test	Down		ENSG00000261150	t-test	Up
ENSG00000260403	t-test	Down		ENSG00000151491	t-test	Up
ENSG00000260409	t-test	Down		ENSG00000065361	t-test	Up
ENSG00000260412	t-test	Down		ENSG00000178568	t-test	Down
ENSG00000260448	t-test	Down		ENSG00000124882	t-test	Up
ENSG00000260468	t-test	Up		ENSG00000086619	t-test	Down
ENSG00000260475	t-test	Down		ENSG00000139055	t-test	Up
ENSG00000260492	t-test	Down		ENSG00000164283	t-test	Up
ENSG00000260493	t-test	Down		ENSG00000268869	t-test	Up
ENSG00000260509	t-test	Down		ENSG00000091831	t-test	Up
ENSG00000260519	t-test	Down		ENSG00000196482	t-test	Down
ENSG00000260523	t-test	Up		ENSG00000105755	t-test	Up
ENSG00000260572	t-test	Down		ENSG00000143845	t-test	Up
ENSG00000260599	t-test	Down		ENSG00000006468	t-test	Up
ENSG00000260604	t-test	Up		ENSG00000175832	t-test	Up
ENSG00000260633	t-test	Down		ENSG00000244405	t-test	Up
ENSG00000260635	t-test	Down		ENSG00000167880	t-test	Up
ENSG00000260643	t-test	Down		ENSG00000158008	t-test	Up
ENSG00000260657	t-test	Down		ENSG00000104313	t-test	Down
ENSG00000260677	t-test	Down		ENSG00000064655	t-test	Down
ENSG00000260693	t-test	Down		ENSG00000126218	t-test	Down
ENSG00000260711	t-test	Down		ENSG00000131187	t-test	Up
ENSG00000260719	t-test	Down		ENSG00000164220	t-test	Up
ENSG00000260769	t-test	Up		ENSG00000181104	t-test	Up
ENSG00000260805	t-test	Down		ENSG00000198734	t-test	Up
ENSG00000260807	t-test	Up		ENSG00000057593	t-test	Up
ENSG00000260874	t-test	Down		ENSG00000121769	t-test	Up
ENSG00000260876	t-test	Down		ENSG00000170323	t-test	Down
ENSG00000260912	t-test	Up		ENSG00000136379	t-test	Up
ENSG00000260920	t-test	Up		ENSG00000189057	t-test	Up
ENSG00000260943	t-test	Up		ENSG00000174839	t-test	Down
ENSG00000260992	t-test	Up		ENSG00000178171	t-test	Down
ENSG00000260996	t-test	Up		ENSG00000150510	t-test	Down
ENSG00000260997	t-test	Up		ENSG00000135842	t-test	Up
ENSG00000261003	t-test	Down		ENSG00000184163	t-test	Up
ENSG00000261026	t-test	Down		ENSG00000189292	t-test	Up
ENSG00000261039	t-test	Up		ENSG00000204442	t-test	Up
ENSG00000261060	t-test	Down		ENSG00000143340	t-test	Down
ENSG00000261064	t-test	Down		ENSG00000154319	t-test	Down
ENSG00000261069	t-test	Down		ENSG00000183615	t-test	Up
ENSG00000261083	t-test	Up		ENSG00000161682	t-test	Up
ENSG00000261101	t-test	Up		ENSG00000115363	t-test	Up
ENSG00000261114	t-test	Down		ENSG00000168754	t-test	Up
ENSG00000261159	t-test	Down		ENSG00000189320	t-test	Down
ENSG00000261185	t-test	Down		ENSG00000196666	t-test	Down
ENSG00000261270	t-test	Down		ENSG00000182103	t-test	Down
ENSG00000261286	t-test	Down		ENSG00000184305	t-test	Down
ENSG00000261292	t-test	Down		ENSG00000188916	t-test	Up
ENSG00000261295	t-test	Up		ENSG00000198673	t-test	Up
ENSG00000261327	t-test	Up		ENSG00000219438	t-test	Up
ENSG00000261379	t-test	Down		ENSG00000108950	t-test	Up
ENSG00000261399	t-test	Down		ENSG00000148483	t-test	Up
ENSG00000261404	t-test	Down		ENSG00000154864	t-test	Up
ENSG00000261420	t-test	Down		ENSG00000183844	t-test	Down
ENSG00000261423	t-test	Down		ENSG00000198643	t-test	Up
ENSG00000261438	t-test	Up		ENSG00000128578	t-test	Up
ENSG00000261488	t-test	Down		ENSG00000185112	t-test	Up
ENSG00000261521	t-test	Up		ENSG00000158246	t-test	Down
ENSG00000261550	t-test	Up		ENSG00000183508	t-test	Down
ENSG00000261625	t-test	Down		ENSG00000198797	t-test	Up
ENSG00000261690	t-test	Up		ENSG00000162670	t-test	Down
ENSG00000261693	t-test	Down		ENSG00000129195	t-test	Up
ENSG00000261744	t-test	Down		ENSG00000042062	t-test	Down
ENSG00000261754	t-test	Up		ENSG00000187773	t-test	Up
ENSG00000261758	t-test	Down		ENSG00000125355	t-test	Up
ENSG00000261770	t-test	Down		ENSG00000178081	t-test	Down
ENSG00000261786	t-test	Down		ENSG00000147689	t-test	Up
ENSG00000261795	t-test	Up		ENSG00000105523	t-test	Up
ENSG00000261838	t-test	Down		ENSG00000162981	t-test	Up
ENSG00000262006	t-test	Down		ENSG00000078098	t-test	Up
ENSG00000262074	t-test	Down		ENSG00000086570	t-test	Up
ENSG00000262097	t-test	Down		ENSG00000196159	t-test	Down
ENSG00000262152	t-test	Up		ENSG00000147378	t-test	Up
ENSG00000262185	t-test	Down		ENSG00000077942	t-test	Down
ENSG00000262188	t-test	Up		ENSG00000163520	t-test	Down
ENSG00000262202	t-test	Down		ENSG00000140092	t-test	Down
ENSG00000262223	t-test	Down		ENSG00000144152	t-test	Down
ENSG00000262312	t-test	Down		ENSG00000142449	t-test	Up
ENSG00000262332	t-test	Up		ENSG00000141665	t-test	Down
ENSG00000262362	t-test	Up		ENSG00000269190	t-test	Down
ENSG00000262412	t-test	Down		ENSG00000161243	t-test	Down
ENSG00000262585	t-test	Up		ENSG00000116661	t-test	Up
ENSG00000262772	t-test	Up		ENSG00000118496	t-test	Down
ENSG00000262890	t-test	Down		ENSG00000163013	t-test	Up
ENSG00000262903	t-test	Up		ENSG00000171931	t-test	Down
ENSG00000262920	t-test	Up		ENSG00000275395	t-test	Down
ENSG00000262973	t-test	Down		ENSG00000142748	t-test	Up
ENSG00000263120	t-test	Down		ENSG00000163534	t-test	Down
ENSG00000263154	t-test	Up		ENSG00000160856	t-test	Down
ENSG00000263167	t-test	Up		ENSG00000249715	t-test	Down
ENSG00000263220	t-test	Down		ENSG00000214814	t-test	Down
ENSG00000263470	t-test	Down		ENSG00000101311	t-test	Down
ENSG00000263718	t-test	Up		ENSG00000113578	t-test	Up
ENSG00000264222	t-test	Up		ENSG00000078579	t-test	Up
ENSG00000264235	t-test	Down		ENSG00000140285	t-test	Down
ENSG00000264514	t-test	Down		ENSG00000137440	t-test	Up
ENSG00000264569	t-test	Down		ENSG00000066468	t-test	Down
ENSG00000264608	t-test	Down		ENSG00000068078	t-test	Up
ENSG00000264666	t-test	Up		ENSG00000127951	t-test	Down
ENSG00000264672	t-test	Down		ENSG00000137460	t-test	Down
ENSG00000264727	t-test	Up		ENSG00000022267	t-test	Down
ENSG00000264769	t-test	Down		ENSG00000115641	t-test	Down
ENSG00000264940	t-test	Down		ENSG00000183386	t-test	Up
ENSG00000264954	t-test	Up		ENSG00000135723	t-test	Up
ENSG00000265148	t-test	Down		ENSG00000130720	t-test	Up
ENSG00000265399	t-test	Down		ENSG00000176971	t-test	Down
ENSG00000265445	t-test	Down		ENSG00000165197	t-test	Down
ENSG00000265490	t-test	Down		ENSG00000179431	t-test	Up
ENSG00000265656	t-test	Down		ENSG00000096060	t-test	Down
ENSG00000265750	t-test	Up		ENSG00000275620	t-test	Up
ENSG00000266456	t-test	Down		ENSG00000281106	t-test	Down
ENSG00000266521	t-test	Down		ENSG00000128591	t-test	Down
ENSG00000266767	t-test	Down		ENSG00000126500	t-test	Down
ENSG00000266835	t-test	Up		ENSG00000185070	t-test	Down
ENSG00000266903	t-test	Down		ENSG00000125848	t-test	Up
ENSG00000266927	t-test	Down		ENSG00000010932	t-test	Down
ENSG00000266934	t-test	Down		ENSG00000094963	t-test	Down
ENSG00000267013	t-test	Up		ENSG00000122176	t-test	Down
ENSG00000267018	t-test	Down		ENSG00000115414	t-test	Up
ENSG00000267026	t-test	Up		ENSG00000115226	t-test	Up
ENSG00000267034	t-test	Down		ENSG00000110203	t-test	Down
ENSG00000267064	t-test	Down		ENSG00000125740	t-test	Down
ENSG00000267093	t-test	Down		ENSG00000170345	t-test	Down
ENSG00000267108	t-test	Up		ENSG00000129514	t-test	Up
ENSG00000267128	t-test	Down		ENSG00000125798	t-test	Down
ENSG00000267130	t-test	Down		ENSG00000170608	t-test	Up
ENSG00000267183	t-test	Down		ENSG00000186564	t-test	Up
ENSG00000267199	t-test	Up		ENSG00000186766	t-test	Up
ENSG00000267268	t-test	Down		ENSG00000129654	t-test	Down
ENSG00000267272	t-test	Down		ENSG00000109101	t-test	Down
ENSG00000267279	t-test	Up		ENSG00000128573	t-test	Down
ENSG00000267364	t-test	Up		ENSG00000164379	t-test	Up
ENSG00000267372	t-test	Up		ENSG00000179772	t-test	Up
ENSG00000267374	t-test	Up		ENSG00000138759	t-test	Down
ENSG00000267383	t-test	Down		ENSG00000164946	t-test	Down
ENSG00000267461	t-test	Up		ENSG00000150893	t-test	Down
ENSG00000267466	t-test	Up		ENSG00000172159	t-test	Up
ENSG00000267480	t-test	Down		ENSG00000171877	t-test	Up
ENSG00000267506	t-test	Up		ENSG00000070601	t-test	Down
ENSG00000267530	t-test	Down		ENSG00000170324	t-test	Up
ENSG00000267551	t-test	Up		ENSG00000070404	t-test	Up
ENSG00000267583	t-test	Down		ENSG00000053108	t-test	Up
ENSG00000267662	t-test	Down		ENSG00000176920	t-test	Up
ENSG00000267682	t-test	Down		ENSG00000171124	t-test	Up
ENSG00000267690	t-test	Down		ENSG00000266964	t-test	Down
ENSG00000267701	t-test	Down		ENSG00000089356	t-test	Up
ENSG00000267712	t-test	Down		ENSG00000089327	t-test	Up
ENSG00000267732	t-test	Down		ENSG00000010810	t-test	Up
ENSG00000267749	t-test	Down		ENSG00000123689	t-test	Up
ENSG00000267750	t-test	Up		ENSG00000136928	t-test	Up
ENSG00000267751	t-test	Up		ENSG00000145864	t-test	Up
ENSG00000267886	t-test	Up		ENSG00000166206	t-test	Down
ENSG00000267904	t-test	Down		ENSG00000187730	t-test	Up
ENSG00000268066	t-test	Down		ENSG00000182256	t-test	Up
ENSG00000268307	t-test	Up		ENSG00000094755	t-test	Up
ENSG00000268352	t-test	Down		ENSG00000111886	t-test	Down
ENSG00000268355	t-test	Down		ENSG00000117308	t-test	Up
ENSG00000268366	t-test	Down		ENSG00000144278	t-test	Up
ENSG00000268388	t-test	Down		ENSG00000136542	t-test	Up
ENSG00000268460	t-test	Up		ENSG00000109586	t-test	Up
ENSG00000268549	t-test	Down		ENSG00000182870	t-test	Down
ENSG00000268560	t-test	Down		ENSG00000174473	t-test	Up
ENSG00000268658	t-test	Up		ENSG00000172020	t-test	Up
ENSG00000268670	t-test	Down		ENSG00000136895	t-test	Down
ENSG00000268707	t-test	Up		ENSG00000180447	t-test	Down
ENSG00000269043	t-test	Down		ENSG00000270765	t-test	Up
ENSG00000269416	t-test	Up		ENSG00000130700	t-test	Up
ENSG00000269489	t-test	Up		ENSG00000171766	t-test	Down
ENSG00000269898	t-test	Up		ENSG00000249948	t-test	Down
ENSG00000269916	t-test	Down		ENSG00000117228	t-test	Down
ENSG00000269946	t-test	Up		ENSG00000117226	t-test	Up
ENSG00000269951	t-test	Down		ENSG00000174500	t-test	Down
ENSG00000269971	t-test	Down		ENSG00000137878	t-test	Down
ENSG00000269978	t-test	Up		ENSG00000140905	t-test	Down
ENSG00000270000	t-test	Up		ENSG00000266524	t-test	Down
ENSG00000270020	t-test	Down		ENSG00000130513	t-test	Up
ENSG00000270022	t-test	Down		ENSG00000184344	t-test	Up
ENSG00000270069	t-test	Up		ENSG00000156466	t-test	Up
ENSG00000270076	t-test	Up		ENSG00000131095	t-test	Up
ENSG00000270077	t-test	Down		ENSG00000151892	t-test	Down
ENSG00000270103	t-test	Down		ENSG00000146013	t-test	Down
ENSG00000270124	t-test	Down		ENSG00000125861	t-test	Down
ENSG00000270141	t-test	Down		ENSG00000006625	t-test	Up
ENSG00000270145	t-test	Up		ENSG00000167741	t-test	Up
ENSG00000270165	t-test	Down		ENSG00000112964	t-test	Down
ENSG00000270246	t-test	Down		ENSG00000179855	t-test	Up
ENSG00000270361	t-test	Down		ENSG00000010310	t-test	Up
ENSG00000270547	t-test	Up		ENSG00000121743	t-test	Up
ENSG00000270607	t-test	Up		ENSG00000187513	t-test	Up
ENSG00000270704	t-test	Down		ENSG00000265107	t-test	Up
ENSG00000270828	t-test	Down		ENSG00000188910	t-test	Up
ENSG00000270876	t-test	Down		ENSG00000189433	t-test	Up
ENSG00000271086	t-test	Down		ENSG00000121742	t-test	Down
ENSG00000271347	t-test	Down		ENSG00000182963	t-test	Up
ENSG00000271367	t-test	Down		ENSG00000178445	t-test	Down
ENSG00000271390	t-test	Down		ENSG00000186417	t-test	Up
ENSG00000271538	t-test	Down		ENSG00000111087	t-test	Down
ENSG00000271584	t-test	Down		ENSG00000106571	t-test	Down
ENSG00000271736	t-test	Up		ENSG00000180481	t-test	Down
ENSG00000271763	t-test	Down		ENSG00000112164	t-test	Up
ENSG00000271824	t-test	Up		ENSG00000109738	t-test	Up
ENSG00000271830	t-test	Up		ENSG00000135423	t-test	Up
ENSG00000271857	t-test	Up		ENSG00000151948	t-test	Up
ENSG00000271916	t-test	Down		ENSG00000120820	t-test	Down
ENSG00000271959	t-test	Up		ENSG00000156049	t-test	Down
ENSG00000271978	t-test	Down		ENSG00000141404	t-test	Down
ENSG00000271992	t-test	Down		ENSG00000115523	t-test	Up
ENSG00000272002	t-test	Up		ENSG00000155265	t-test	Up
ENSG00000272021	t-test	Up		ENSG00000174567	t-test	Up
ENSG00000272029	t-test	Down		ENSG00000185245	t-test	Down
ENSG00000272043	t-test	Up		ENSG00000178732	t-test	Down
ENSG00000272057	t-test	Up		ENSG00000213420	t-test	Up
ENSG00000272076	t-test	Down		ENSG00000147257	t-test	Down
ENSG00000272079	t-test	Up		ENSG00000167588	t-test	Up
ENSG00000272121	t-test	Down		ENSG00000150625	t-test	Down
ENSG00000272168	t-test	Up		ENSG00000046653	t-test	Down
ENSG00000272180	t-test	Down		ENSG00000182782	t-test	Up
ENSG00000272183	t-test	Up		ENSG00000255398	t-test	Up
ENSG00000272198	t-test	Up		ENSG00000186188	t-test	Up
ENSG00000272209	t-test	Down		ENSG00000152990	t-test	Down
ENSG00000272282	t-test	Down		ENSG00000183484	t-test	Down
ENSG00000272320	t-test	Down		ENSG00000163328	t-test	Down
ENSG00000272384	t-test	Up		ENSG00000143147	t-test	Up
ENSG00000272438	t-test	Up		ENSG00000250510	t-test	Up
ENSG00000272473	t-test	Down		ENSG00000132517	t-test	Up
ENSG00000272482	t-test	Up		ENSG00000147138	t-test	Down
ENSG00000272512	t-test	Up		ENSG00000166856	t-test	Down
ENSG00000272537	t-test	Down		ENSG00000169508	t-test	Down
ENSG00000272549	t-test	Down		ENSG00000170775	t-test	Up
ENSG00000272554	t-test	Down		ENSG00000177464	t-test	Up
ENSG00000272622	t-test	Down		ENSG00000112218	t-test	Down
ENSG00000272631	t-test	Down		ENSG00000173698	t-test	Up
ENSG00000272632	t-test	Down		ENSG00000134830	t-test	Up
ENSG00000272688	t-test	Down		ENSG00000123901	t-test	Down
ENSG00000272691	t-test	Down		ENSG00000139572	t-test	Up
ENSG00000272724	t-test	Up		ENSG00000164604	t-test	Up
ENSG00000272733	t-test	Up		ENSG00000182885	t-test	Down
ENSG00000272754	t-test	Down		ENSG00000164199	t-test	Down
ENSG00000272769	t-test	Down		ENSG00000167191	t-test	Up
ENSG00000272784	t-test	Down		ENSG00000169258	t-test	Up
ENSG00000272796	t-test	Down		ENSG00000167701	t-test	Up
ENSG00000272808	t-test	Up		ENSG00000233276	t-test	Up
ENSG00000272824	t-test	Up		ENSG00000175318	t-test	Down
ENSG00000272872	t-test	Up		ENSG00000100351	t-test	Down
ENSG00000272902	t-test	Down		ENSG00000141738	t-test	Up
ENSG00000272904	t-test	Down		ENSG00000196208	t-test	Up
ENSG00000272922	t-test	Up		ENSG00000158055	t-test	Up
ENSG00000272970	t-test	Up		ENSG00000125675	t-test	Up
ENSG00000273030	t-test	Up		ENSG00000163873	t-test	Up
ENSG00000273076	t-test	Down		ENSG00000149403	t-test	Down
ENSG00000273081	t-test	Down		ENSG00000176884	t-test	Up
ENSG00000273100	t-test	Up		ENSG00000161509	t-test	Down
ENSG00000273118	t-test	Up		ENSG00000116032	t-test	Up
ENSG00000273129	t-test	Up		ENSG00000124493	t-test	Up
ENSG00000273132	t-test	Up		ENSG00000167914	t-test	Up
ENSG00000273143	t-test	Up		ENSG00000073605	t-test	Up
ENSG00000273164	t-test	Up		ENSG00000134202	t-test	Down
ENSG00000273180	t-test	Down		ENSG00000134201	t-test	Down
ENSG00000273258	t-test	Down		ENSG00000061918	t-test	Up
ENSG00000273295	t-test	Down		ENSG00000132518	t-test	Up
ENSG00000273301	t-test	Up		ENSG00000241549	t-test	Down
ENSG00000273319	t-test	Down		ENSG00000254838	t-test	Down
ENSG00000273328	t-test	Down		ENSG00000111713	t-test	Down
ENSG00000273338	t-test	Down		ENSG00000113088	t-test	Down
ENSG00000273368	t-test	Up		ENSG00000103253	t-test	Up
ENSG00000273403	t-test	Up		ENSG00000164107	t-test	Down
ENSG00000273443	t-test	Up		ENSG00000173805	t-test	Down
ENSG00000273471	t-test	Up		ENSG00000206172	t-test	Down
ENSG00000132204	Fisher's exact test	Up		ENSG00000188536	t-test	Down
ENSG00000171671	Fisher's exact test	Up		ENSG00000244734	t-test	Down
ENSG00000173811	Fisher's exact test	Up		ENSG00000213931	t-test	Up
ENSG00000174403	Fisher's exact test	Up		ENSG00000138622	t-test	Up
ENSG00000175967	Fisher's exact test	Up		ENSG00000121764	t-test	Down
ENSG00000176075	Fisher's exact test	Down		ENSG00000068024	t-test	Down
ENSG00000178193	Fisher's exact test	Up		ENSG00000048052	t-test	Up
ENSG00000178248	Fisher's exact test	Up		ENSG00000140287	t-test	Up
ENSG00000178412	Fisher's exact test	Up		ENSG00000187105	t-test	Down
ENSG00000179219	Fisher's exact test	Up		ENSG00000002746	t-test	Down
ENSG00000179447	Fisher's exact test	Up		ENSG00000069812	t-test	Up
ENSG00000184068	Fisher's exact test	Up		ENSG00000144485	t-test	Up
ENSG00000184324	Fisher's exact test	Up		ENSG00000135547	t-test	Up
ENSG00000185433	Fisher's exact test	Up		ENSG00000162669	t-test	Down
ENSG00000185847	Fisher's exact test	Up		ENSG00000113924	t-test	Down
ENSG00000186369	Fisher's exact test	Up		ENSG00000019991	t-test	Down
ENSG00000187156	Fisher's exact test	Up		ENSG00000164161	t-test	Down
ENSG00000187229	Fisher's exact test	Up		ENSG00000124440	t-test	Down
ENSG00000188424	Fisher's exact test	Up		ENSG00000131097	t-test	Up
ENSG00000189229	Fisher's exact test	Up		ENSG00000127946	t-test	Up
ENSG00000189238	Fisher's exact test	Up		ENSG00000203812	t-test	Up
ENSG00000196364	Fisher's exact test	Up		ENSG00000181218	t-test	Up
ENSG00000196566	Fisher's exact test	Up		ENSG00000160883	t-test	Up
ENSG00000197085	Fisher's exact test	Up		ENSG00000156510	t-test	Down
ENSG00000197558	Fisher's exact test	Up		ENSG00000108924	t-test	Down
ENSG00000197585	Fisher's exact test	Up		ENSG00000149948	t-test	Up
ENSG00000203335	Fisher's exact test	Up		ENSG00000146151	t-test	Down
ENSG00000203729	Fisher's exact test	Up		ENSG00000108511	t-test	Up
ENSG00000203900	Fisher's exact test	Up		ENSG00000180806	t-test	Up
ENSG00000203971	Fisher's exact test	Up		ENSG00000128710	t-test	Up
ENSG00000204011	Fisher's exact test	Up		ENSG00000128645	t-test	Up
ENSG00000204117	Fisher's exact test	Up		ENSG00000116983	t-test	Up
ENSG00000204119	Fisher's exact test	Up		ENSG00000163106	t-test	Up
ENSG00000204362	Fisher's exact test	Up		ENSG00000105707	t-test	Up
ENSG00000204603	Fisher's exact test	Up		ENSG00000173083	t-test	Up
ENSG00000204844	Fisher's exact test	Up		ENSG00000196639	t-test	Up
ENSG00000205054	Fisher's exact test	Up		ENSG00000135116	t-test	Up
ENSG00000205396	Fisher's exact test	Up		ENSG00000122254	t-test	Up
ENSG00000205622	Fisher's exact test	Up		ENSG00000182601	t-test	Up
ENSG00000205628	Fisher's exact test	Up		ENSG00000171004	t-test	Up
ENSG00000205786	Fisher's exact test	Up		ENSG00000185352	t-test	Down
ENSG00000206142	Fisher's exact test	Up		ENSG00000176387	t-test	Down
ENSG00000212552	Fisher's exact test	Up		ENSG00000130948	t-test	Down
ENSG00000214347	Fisher's exact test	Up		ENSG00000176160	t-test	Down
ENSG00000214381	Fisher's exact test	Up		ENSG00000004776	t-test	Down
ENSG00000214546	Fisher's exact test	Up		ENSG00000152137	t-test	Down
ENSG00000220908	Fisher's exact test	Up		ENSG00000135312	t-test	Up
ENSG00000222030	Fisher's exact test	Up		ENSG00000179546	t-test	Up
ENSG00000222044	Fisher's exact test	Up		ENSG00000168830	t-test	Down
ENSG00000223342	Fisher's exact test	Up		ENSG00000179097	t-test	Up
ENSG00000223387	Fisher's exact test	Up		ENSG00000090339	t-test	Up
ENSG00000223392	Fisher's exact test	Up		ENSG00000105371	t-test	Up
ENSG00000223469	Fisher's exact test	Up		ENSG00000105376	t-test	Up
ENSG00000223486	Fisher's exact test	Up		ENSG00000117318	t-test	Down
ENSG00000223504	Fisher's exact test	Up		ENSG00000172201	t-test	Down
ENSG00000223536	Fisher's exact test	Up		ENSG00000160888	t-test	Down
ENSG00000223563	Fisher's exact test	Up		ENSG00000188483	t-test	Up
ENSG00000223579	Fisher's exact test	Up		ENSG00000162783	t-test	Up
ENSG00000223665	Fisher's exact test	Up		ENSG00000184995	t-test	Up
ENSG00000223692	Fisher's exact test	Up		ENSG00000073792	t-test	Up
ENSG00000223715	Fisher's exact test	Up		ENSG00000115457	t-test	Up
ENSG00000223742	Fisher's exact test	Up		ENSG00000146674	t-test	Up
ENSG00000223786	Fisher's exact test	Up		ENSG00000167779	t-test	Up
ENSG00000223812	Fisher's exact test	Up		ENSG00000137142	t-test	Down
ENSG00000223838	Fisher's exact test	Up		ENSG00000142549	t-test	Up
ENSG00000223843	Fisher's exact test	Up		ENSG00000152580	t-test	Down
ENSG00000223850	Fisher's exact test	Up		ENSG00000147255	t-test	Up
ENSG00000223882	Fisher's exact test	Up		ENSG00000117154	t-test	Up
ENSG00000223929	Fisher's exact test	Up		ENSG00000143061	t-test	Up
ENSG00000223930	Fisher's exact test	Up		ENSG00000183067	t-test	Down
ENSG00000223941	Fisher's exact test	Up		ENSG00000080854	t-test	Down
ENSG00000223942	Fisher's exact test	Up		ENSG00000085552	t-test	Up
ENSG00000223985	Fisher's exact test	Up		ENSG00000095752	t-test	Up
ENSG00000223999	Fisher's exact test	Up		ENSG00000172349	t-test	Down
ENSG00000224050	Fisher's exact test	Up		ENSG00000144730	t-test	Up
ENSG00000224077	Fisher's exact test	Up		ENSG00000115604	t-test	Up
ENSG00000224090	Fisher's exact test	Up		ENSG00000136695	t-test	Up
ENSG00000224100	Fisher's exact test	Up		ENSG00000196083	t-test	Up
ENSG00000224101	Fisher's exact test	Up		ENSG00000136689	t-test	Up
ENSG00000224127	Fisher's exact test	Up		ENSG00000016402	t-test	Down
ENSG00000224141	Fisher's exact test	Up		ENSG00000137033	t-test	Down
ENSG00000224142	Fisher's exact test	Up		ENSG00000168685	t-test	Down
ENSG00000224149	Fisher's exact test	Up		ENSG00000169429	t-test	Up
ENSG00000224177	Fisher's exact test	Up		ENSG00000141401	t-test	Down
ENSG00000224251	Fisher's exact test	Up		ENSG00000148798	t-test	Up
ENSG00000224259	Fisher's exact test	Up		ENSG00000203485	t-test	Up
ENSG00000224272	Fisher's exact test	Up		ENSG00000163083	t-test	Up
ENSG00000224286	Fisher's exact test	Up		ENSG00000175189	t-test	Down
ENSG00000224347	Fisher's exact test	Down		ENSG00000241644	t-test	Up
ENSG00000224374	Fisher's exact test	Up		ENSG00000188487	t-test	Up
ENSG00000224375	Fisher's exact test	Up		ENSG00000248099	t-test	Up
ENSG00000224459	Fisher's exact test	Up		ENSG00000171105	t-test	Up
ENSG00000224490	Fisher's exact test	Up		ENSG00000161896	t-test	Down
ENSG00000224504	Fisher's exact test	Up		ENSG00000074706	t-test	Down
ENSG00000224514	Fisher's exact test	Up		ENSG00000114473	t-test	Down
ENSG00000224532	Fisher's exact test	Up		ENSG00000103599	t-test	Down
ENSG00000224535	Fisher's exact test	Up		ENSG00000145703	t-test	Down
ENSG00000224565	Fisher's exact test	Up		ENSG00000183856	t-test	Up
ENSG00000224592	Fisher's exact test	Up		ENSG00000134070	t-test	Up
ENSG00000224609	Fisher's exact test	Up		ENSG00000128604	t-test	Up
ENSG00000224610	Fisher's exact test	Up		ENSG00000169047	t-test	Down
ENSG00000224638	Fisher's exact test	Up		ENSG00000133124	t-test	Down
ENSG00000224652	Fisher's exact test	Up		ENSG00000170549	t-test	Up
ENSG00000224655	Fisher's exact test	Up		ENSG00000170561	t-test	Up
ENSG00000224658	Fisher's exact test	Up		ENSG00000176842	t-test	Up
ENSG00000224714	Fisher's exact test	Up		ENSG00000159387	t-test	Up
ENSG00000224758	Fisher's exact test	Up		ENSG00000101230	t-test	Down
ENSG00000224789	Fisher's exact test	Up		ENSG00000105655	t-test	Up
ENSG00000224819	Fisher's exact test	Up		ENSG00000137809	t-test	Up
ENSG00000224825	Fisher's exact test	Up		ENSG00000005961	t-test	Down
ENSG00000224842	Fisher's exact test	Up		ENSG00000164171	t-test	Up
ENSG00000224899	Fisher's exact test	Up		ENSG00000005884	t-test	Up
ENSG00000224930	Fisher's exact test	Up		ENSG00000077943	t-test	Down
ENSG00000224944	Fisher's exact test	Up		ENSG00000132470	t-test	Up
ENSG00000224968	Fisher's exact test	Up		ENSG00000151655	t-test	Up
ENSG00000224995	Fisher's exact test	Up		ENSG00000162267	t-test	Down
ENSG00000225007	Fisher's exact test	Up		ENSG00000113263	t-test	Down
ENSG00000225030	Fisher's exact test	Up		ENSG00000137825	t-test	Up
ENSG00000225037	Fisher's exact test	Up		ENSG00000150995	t-test	Down
ENSG00000225056	Fisher's exact test	Up		ENSG00000009765	t-test	Down
ENSG00000225127	Fisher's exact test	Up		ENSG00000184916	t-test	Up
ENSG00000225129	Fisher's exact test	Up		ENSG00000152969	t-test	Down
ENSG00000225140	Fisher's exact test	Up		ENSG00000188385	t-test	Down
ENSG00000225166	Fisher's exact test	Up		ENSG00000154118	t-test	Up
ENSG00000225179	Fisher's exact test	Up		ENSG00000177606	t-test	Down
ENSG00000225181	Fisher's exact test	Up		ENSG00000132854	t-test	Up
ENSG00000225187	Fisher's exact test	Up		ENSG00000167216	t-test	Down
ENSG00000225203	Fisher's exact test	Up		ENSG00000163376	t-test	Down
ENSG00000225208	Fisher's exact test	Up		ENSG00000177301	t-test	Down
ENSG00000225279	Fisher's exact test	Up		ENSG00000177272	t-test	Down
ENSG00000225313	Fisher's exact test	Up		ENSG00000151079	t-test	Down
ENSG00000225315	Fisher's exact test	Up		ENSG00000184408	t-test	Down
ENSG00000225328	Fisher's exact test	Up		ENSG00000171385	t-test	Down
ENSG00000225329	Fisher's exact test	Up		ENSG00000182132	t-test	Down
ENSG00000225330	Fisher's exact test	Up		ENSG00000115041	t-test	Down
ENSG00000225376	Fisher's exact test	Up		ENSG00000115474	t-test	Down
ENSG00000225417	Fisher's exact test	Up		ENSG00000123700	t-test	Up
ENSG00000225431	Fisher's exact test	Up		ENSG00000124249	t-test	Up
ENSG00000225446	Fisher's exact test	Up		ENSG00000095981	t-test	Up
ENSG00000225498	Fisher's exact test	Up		ENSG00000082482	t-test	Down
ENSG00000225564	Fisher's exact test	Up		ENSG00000164626	t-test	Up
ENSG00000225611	Fisher's exact test	Up		ENSG00000173338	t-test	Up
ENSG00000225676	Fisher's exact test	Up		ENSG00000080709	t-test	Up
ENSG00000225689	Fisher's exact test	Up		ENSG00000104783	t-test	Up
ENSG00000225718	Fisher's exact test	Up		ENSG00000184156	t-test	Up
ENSG00000225745	Fisher's exact test	Up		ENSG00000170745	t-test	Up
ENSG00000225746	Fisher's exact test	Up		ENSG00000164794	t-test	Up
ENSG00000225761	Fisher's exact test	Up		ENSG00000183775	t-test	Down
ENSG00000225790	Fisher's exact test	Up		ENSG00000183783	t-test	Down
ENSG00000225807	Fisher's exact test	Up		ENSG00000100196	t-test	Up
ENSG00000225826	Fisher's exact test	Up		ENSG00000112232	t-test	Down
ENSG00000225836	Fisher's exact test	Up		ENSG00000137261	t-test	Up
ENSG00000225877	Fisher's exact test	Up		ENSG00000135426	t-test	Down
ENSG00000225913	Fisher's exact test	Up		ENSG00000122733	t-test	Down
ENSG00000225948	Fisher's exact test	Up		ENSG00000103888	t-test	Up
ENSG00000225952	Fisher's exact test	Up		ENSG00000116299	t-test	Down
ENSG00000225960	Fisher's exact test	Up		ENSG00000084444	t-test	Down
ENSG00000225988	Fisher's exact test	Up		ENSG00000135835	t-test	Down
ENSG00000226005	Fisher's exact test	Up		ENSG00000130518	t-test	Down
ENSG00000226017	Fisher's exact test	Up		ENSG00000142609	t-test	Up
ENSG00000226022	Fisher's exact test	Up		ENSG00000050030	t-test	Down
ENSG00000226089	Fisher's exact test	Up		ENSG00000136883	t-test	Down
ENSG00000226134	Fisher's exact test	Up		ENSG00000196169	t-test	Down
ENSG00000226172	Fisher's exact test	Up		ENSG00000116852	t-test	Down
ENSG00000226203	Fisher's exact test	Up		ENSG00000164627	t-test	Down
ENSG00000226207	Fisher's exact test	Up		ENSG00000157404	t-test	Down
ENSG00000226249	Fisher's exact test	Up		ENSG00000104892	t-test	Up
ENSG00000226337	Fisher's exact test	Up		ENSG00000163884	t-test	Down
ENSG00000226403	Fisher's exact test	Up		ENSG00000067082	t-test	Down
ENSG00000226425	Fisher's exact test	Up		ENSG00000119138	t-test	Down
ENSG00000226426	Fisher's exact test	Up		ENSG00000130487	t-test	Up
ENSG00000226476	Fisher's exact test	Up		ENSG00000162873	t-test	Up
ENSG00000226497	Fisher's exact test	Up		ENSG00000161594	t-test	Down
ENSG00000226520	Fisher's exact test	Up		ENSG00000168427	t-test	Up
ENSG00000226526	Fisher's exact test	Up		ENSG00000102271	t-test	Down
ENSG00000226527	Fisher's exact test	Up		ENSG00000129451	t-test	Up
ENSG00000226533	Fisher's exact test	Up		ENSG00000167757	t-test	Up
ENSG00000226542	Fisher's exact test	Up		ENSG00000167759	t-test	Up
ENSG00000226571	Fisher's exact test	Up		ENSG00000167751	t-test	Down
ENSG00000226598	Fisher's exact test	Up		ENSG00000167754	t-test	Up
ENSG00000226622	Fisher's exact test	Up		ENSG00000169035	t-test	Up
ENSG00000226627	Fisher's exact test	Up		ENSG00000139187	t-test	Down
ENSG00000226649	Fisher's exact test	Up		ENSG00000213809	t-test	Down
ENSG00000226667	Fisher's exact test	Up		ENSG00000133116	t-test	Up
ENSG00000226679	Fisher's exact test	Up		ENSG00000196911	t-test	Down
ENSG00000226684	Fisher's exact test	Up		ENSG00000171401	t-test	Up
ENSG00000226709	Fisher's exact test	Up		ENSG00000171346	t-test	Up
ENSG00000226741	Fisher's exact test	Up		ENSG00000128422	t-test	Up
ENSG00000226770	Fisher's exact test	Up		ENSG00000171345	t-test	Up
ENSG00000226772	Fisher's exact test	Up		ENSG00000171446	t-test	Up
ENSG00000226782	Fisher's exact test	Up		ENSG00000170423	t-test	Up
ENSG00000226798	Fisher's exact test	Up		ENSG00000167767	t-test	Up
ENSG00000226819	Fisher's exact test	Up		ENSG00000204572	t-test	Up
ENSG00000226842	Fisher's exact test	Up		ENSG00000174611	t-test	Down
ENSG00000226859	Fisher's exact test	Up		ENSG00000240563	t-test	Down
ENSG00000226921	Fisher's exact test	Up		ENSG00000154655	t-test	Down
ENSG00000226935	Fisher's exact test	Up		ENSG00000159166	t-test	Up
ENSG00000226965	Fisher's exact test	Up		ENSG00000196569	t-test	Down
ENSG00000226968	Fisher's exact test	Up		ENSG00000196878	t-test	Up
ENSG00000226990	Fisher's exact test	Up		ENSG00000058085	t-test	Up
ENSG00000227005	Fisher's exact test	Down		ENSG00000078081	t-test	Up
ENSG00000227021	Fisher's exact test	Up		ENSG00000204381	t-test	Down
ENSG00000227028	Fisher's exact test	Up		ENSG00000179528	t-test	Up
ENSG00000227094	Fisher's exact test	Up		ENSG00000184925	t-test	Up
ENSG00000227136	Fisher's exact test	Up		ENSG00000148346	t-test	Up
ENSG00000227161	Fisher's exact test	Up		ENSG00000267206	t-test	Up
ENSG00000227172	Fisher's exact test	Up		ENSG00000166800	t-test	Down
ENSG00000227188	Fisher's exact test	Up		ENSG00000179241	t-test	Up
ENSG00000227200	Fisher's exact test	Up		ENSG00000186007	t-test	Up
ENSG00000227217	Fisher's exact test	Up		ENSG00000110811	t-test	Up
ENSG00000227245	Fisher's exact test	Up		ENSG00000100097	t-test	Up
ENSG00000227253	Fisher's exact test	Up		ENSG00000131981	t-test	Up
ENSG00000227279	Fisher's exact test	Up		ENSG00000178934	t-test	Up
ENSG00000227292	Fisher's exact test	Up		ENSG00000205076	t-test	Up
ENSG00000227293	Fisher's exact test	Up		ENSG00000168481	t-test	Down
ENSG00000227338	Fisher's exact test	Up		ENSG00000139292	t-test	Up
ENSG00000227342	Fisher's exact test	Up		ENSG00000156959	t-test	Up
ENSG00000227355	Fisher's exact test	Up		ENSG00000113594	t-test	Down
ENSG00000227363	Fisher's exact test	Up		ENSG00000106683	t-test	Up
ENSG00000227392	Fisher's exact test	Up		ENSG00000169783	t-test	Up
ENSG00000227438	Fisher's exact test	Up		ENSG00000174482	t-test	Down
ENSG00000227455	Fisher's exact test	Up		ENSG00000166035	t-test	Down
ENSG00000227479	Fisher's exact test	Up		ENSG00000163898	t-test	Up
ENSG00000227481	Fisher's exact test	Up		ENSG00000048540	t-test	Up
ENSG00000227487	Fisher's exact test	Up		ENSG00000163431	t-test	Down
ENSG00000227496	Fisher's exact test	Up		ENSG00000279873	t-test	Down
ENSG00000227516	Fisher's exact test	Up		ENSG00000267882	t-test	Down
ENSG00000227531	Fisher's exact test	Up		ENSG00000240602	t-test	Down
ENSG00000227579	Fisher's exact test	Up		ENSG00000280237	t-test	Down
ENSG00000227606	Fisher's exact test	Up		ENSG00000205704	t-test	Up
ENSG00000227646	Fisher's exact test	Up		ENSG00000205832	t-test	Down
ENSG00000227659	Fisher's exact test	Up		ENSG00000235098	t-test	Up
ENSG00000227660	Fisher's exact test	Up		ENSG00000230583	t-test	Up
ENSG00000227681	Fisher's exact test	Up		ENSG00000205791	t-test	Down
ENSG00000227687	Fisher's exact test	Up		ENSG00000170500	t-test	Up
ENSG00000227705	Fisher's exact test	Up		ENSG00000175556	t-test	Down
ENSG00000227712	Fisher's exact test	Up		ENSG00000134013	t-test	Up
ENSG00000227713	Fisher's exact test	Up		ENSG00000113083	t-test	Up
ENSG00000227726	Fisher's exact test	Up		ENSG00000198121	t-test	Down
ENSG00000227764	Fisher's exact test	Up		ENSG00000184574	t-test	Up
ENSG00000227863	Fisher's exact test	Up		ENSG00000175445	t-test	Up
ENSG00000227895	Fisher's exact test	Up		ENSG00000165379	t-test	Down
ENSG00000227911	Fisher's exact test	Up		ENSG00000171236	t-test	Up
ENSG00000227920	Fisher's exact test	Up		ENSG00000155530	t-test	Down
ENSG00000227925	Fisher's exact test	Up		ENSG00000144749	t-test	Down
ENSG00000227938	Fisher's exact test	Up		ENSG00000168702	t-test	Down
ENSG00000227947	Fisher's exact test	Up		ENSG00000081479	t-test	Down
ENSG00000227958	Fisher's exact test	Up		ENSG00000134569	t-test	Up
ENSG00000228005	Fisher's exact test	Up		ENSG00000100068	t-test	Up
ENSG00000228035	Fisher's exact test	Up		ENSG00000163827	t-test	Down
ENSG00000228044	Fisher's exact test	Up		ENSG00000148948	t-test	Down
ENSG00000228061	Fisher's exact test	Up		ENSG00000128594	t-test	Up
ENSG00000228067	Fisher's exact test	Up		ENSG00000154099	t-test	Down
ENSG00000228135	Fisher's exact test	Up		ENSG00000162763	t-test	Up
ENSG00000228156	Fisher's exact test	Up		ENSG00000178125	t-test	Down
ENSG00000228174	Fisher's exact test	Up		ENSG00000033122	t-test	Down
ENSG00000228235	Fisher's exact test	Up		ENSG00000133640	t-test	Down
ENSG00000228313	Fisher's exact test	Up		ENSG00000162620	t-test	Down
ENSG00000228358	Fisher's exact test	Down		ENSG00000188906	t-test	Up
ENSG00000228382	Fisher's exact test	Up		ENSG00000177363	t-test	Down
ENSG00000228423	Fisher's exact test	Up		ENSG00000125872	t-test	Up
ENSG00000228430	Fisher's exact test	Up		ENSG00000146006	t-test	Down
ENSG00000228482	Fisher's exact test	Up		ENSG00000049323	t-test	Up
ENSG00000228485	Fisher's exact test	Up		ENSG00000012223	t-test	Down
ENSG00000228566	Fisher's exact test	Up		ENSG00000062524	t-test	Up
ENSG00000228577	Fisher's exact test	Up		ENSG00000150551	t-test	Up
ENSG00000228590	Fisher's exact test	Up		ENSG00000133800	t-test	Down
ENSG00000228604	Fisher's exact test	Up		ENSG00000061337	t-test	Up
ENSG00000228620	Fisher's exact test	Up		ENSG00000180660	t-test	Down
ENSG00000228630	Fisher's exact test	Up		ENSG00000183742	t-test	Up
ENSG00000228636	Fisher's exact test	Up		ENSG00000172264	t-test	Up
ENSG00000228639	Fisher's exact test	Up		ENSG00000116670	t-test	Up
ENSG00000228648	Fisher's exact test	Up		ENSG00000204103	t-test	Down
ENSG00000228659	Fisher's exact test	Down		ENSG00000165509	t-test	Up
ENSG00000228680	Fisher's exact test	Up		ENSG00000186675	t-test	Up
ENSG00000228683	Fisher's exact test	Up		ENSG00000254585	t-test	Down
ENSG00000228697	Fisher's exact test	Up		ENSG00000105695	t-test	Up
ENSG00000228705	Fisher's exact test	Up		ENSG00000111837	t-test	Down
ENSG00000228718	Fisher's exact test	Up		ENSG00000144063	t-test	Up
ENSG00000228799	Fisher's exact test	Up		ENSG00000013619	t-test	Up
ENSG00000228800	Fisher's exact test	Up		ENSG00000111885	t-test	Down
ENSG00000228809	Fisher's exact test	Up		ENSG00000185090	t-test	Up
ENSG00000228824	Fisher's exact test	Up		ENSG00000197769	t-test	Down
ENSG00000228838	Fisher's exact test	Up		ENSG00000142733	t-test	Up
ENSG00000228865	Fisher's exact test	Up		ENSG00000107968	t-test	Down
ENSG00000228917	Fisher's exact test	Up		ENSG00000184368	t-test	Up
ENSG00000228918	Fisher's exact test	Up		ENSG00000144583	t-test	Up
ENSG00000228933	Fisher's exact test	Up		ENSG00000019169	t-test	Up
ENSG00000228961	Fisher's exact test	Up		ENSG00000127241	t-test	Down
ENSG00000228973	Fisher's exact test	Up		ENSG00000105613	t-test	Up
ENSG00000229019	Fisher's exact test	Up		ENSG00000132561	t-test	Down
ENSG00000229051	Fisher's exact test	Up		ENSG00000132031	t-test	Up
ENSG00000229102	Fisher's exact test	Up		ENSG00000124159	t-test	Down
ENSG00000229154	Fisher's exact test	Up		ENSG00000143797	t-test	Up
ENSG00000229160	Fisher's exact test	Up		ENSG00000076706	t-test	Up
ENSG00000229258	Fisher's exact test	Up		ENSG00000053524	t-test	Up
ENSG00000229262	Fisher's exact test	Up		ENSG00000140563	t-test	Up
ENSG00000229263	Fisher's exact test	Up		ENSG00000112559	t-test	Up
ENSG00000229311	Fisher's exact test	Up		ENSG00000138400	t-test	Down
ENSG00000229312	Fisher's exact test	Up		ENSG00000110492	t-test	Up
ENSG00000229335	Fisher's exact test	Up		ENSG00000151376	t-test	Up
ENSG00000229382	Fisher's exact test	Up		ENSG00000085276	t-test	Up
ENSG00000229407	Fisher's exact test	Up		ENSG00000106780	t-test	Up
ENSG00000229424	Fisher's exact test	Up		ENSG00000143995	t-test	Down
ENSG00000229437	Fisher's exact test	Up		ENSG00000106511	t-test	Down
ENSG00000229495	Fisher's exact test	Up		ENSG00000170439	t-test	Up
ENSG00000229531	Fisher's exact test	Up		ENSG00000105976	t-test	Up
ENSG00000229569	Fisher's exact test	Up		ENSG00000254726	t-test	Up
ENSG00000229613	Fisher's exact test	Up		ENSG00000117122	t-test	Up
ENSG00000229628	Fisher's exact test	Up		ENSG00000166482	t-test	Down
ENSG00000229642	Fisher's exact test	Up		ENSG00000197614	t-test	Down
ENSG00000229654	Fisher's exact test	Up		ENSG00000140545	t-test	Up
ENSG00000229672	Fisher's exact test	Up		ENSG00000163975	t-test	Up
ENSG00000229703	Fisher's exact test	Up		ENSG00000174514	t-test	Up
ENSG00000229720	Fisher's exact test	Up		ENSG00000128268	t-test	Up
ENSG00000229740	Fisher's exact test	Up		ENSG00000161013	t-test	Up
ENSG00000229766	Fisher's exact test	Up		ENSG00000133816	t-test	Up
ENSG00000229771	Fisher's exact test	Up		ENSG00000133808	t-test	Up
ENSG00000229775	Fisher's exact test	Up		ENSG00000100253	t-test	Down
ENSG00000229788	Fisher's exact test	Up		ENSG00000150051	t-test	Up
ENSG00000229797	Fisher's exact test	Up		ENSG00000178053	t-test	Down
ENSG00000229821	Fisher's exact test	Up		ENSG00000213190	t-test	Up
ENSG00000229846	Fisher's exact test	Up		ENSG00000009950	t-test	Up
ENSG00000229854	Fisher's exact test	Up		ENSG00000262406	t-test	Up
ENSG00000229876	Fisher's exact test	Up		ENSG00000156103	t-test	Up
ENSG00000229893	Fisher's exact test	Up		ENSG00000196611	t-test	Up
ENSG00000229941	Fisher's exact test	Up		ENSG00000137673	t-test	Up
ENSG00000229955	Fisher's exact test	Up		ENSG00000138722	t-test	Down
ENSG00000229961	Fisher's exact test	Up		ENSG00000120162	t-test	Down
ENSG00000229964	Fisher's exact test	Up		ENSG00000075643	t-test	Up
ENSG00000229999	Fisher's exact test	Up		ENSG00000117791	t-test	Down
ENSG00000230020	Fisher's exact test	Up		ENSG00000117400	t-test	Down
ENSG00000230063	Fisher's exact test	Up		ENSG00000066382	t-test	Down
ENSG00000230096	Fisher's exact test	Up		ENSG00000149573	t-test	Up
ENSG00000230113	Fisher's exact test	Up		ENSG00000135324	t-test	Down
ENSG00000230226	Fisher's exact test	Up		ENSG00000011028	t-test	Up
ENSG00000230266	Fisher's exact test	Up		ENSG00000184350	t-test	Up
ENSG00000230269	Fisher's exact test	Up		ENSG00000134042	t-test	Down
ENSG00000230294	Fisher's exact test	Up		ENSG00000149534	t-test	Up
ENSG00000230300	Fisher's exact test	Up		ENSG00000135097	t-test	Up
ENSG00000230313	Fisher's exact test	Up		ENSG00000102854	t-test	Up
ENSG00000230352	Fisher's exact test	Up		ENSG00000147065	t-test	Up
ENSG00000230387	Fisher's exact test	Up		ENSG00000164078	t-test	Up
ENSG00000230394	Fisher's exact test	Up		ENSG00000198417	t-test	Down
ENSG00000230435	Fisher's exact test	Up		ENSG00000205364	t-test	Down
ENSG00000230498	Fisher's exact test	Up		ENSG00000120254	t-test	Up
ENSG00000230500	Fisher's exact test	Up		ENSG00000014914	t-test	Up
ENSG00000230506	Fisher's exact test	Up		ENSG00000129422	t-test	Up
ENSG00000230516	Fisher's exact test	Up		ENSG00000185499	t-test	Up
ENSG00000230526	Fisher's exact test	Up		ENSG00000117983	t-test	Up
ENSG00000230536	Fisher's exact test	Up		ENSG00000157502	t-test	Down
ENSG00000230542	Fisher's exact test	Up		ENSG00000013364	t-test	Up
ENSG00000230623	Fisher's exact test	Up		ENSG00000179820	t-test	Down
ENSG00000230641	Fisher's exact test	Up		ENSG00000221986	t-test	Up
ENSG00000230695	Fisher's exact test	Up		ENSG00000133055	t-test	Up
ENSG00000230746	Fisher's exact test	Down		ENSG00000104177	t-test	Up
ENSG00000230751	Fisher's exact test	Up		ENSG00000133026	t-test	Up
ENSG00000230798	Fisher's exact test	Up		ENSG00000144821	t-test	Down
ENSG00000230805	Fisher's exact test	Up		ENSG00000145949	t-test	Down
ENSG00000230817	Fisher's exact test	Up		ENSG00000041515	t-test	Down
ENSG00000230838	Fisher's exact test	Up		ENSG00000166866	t-test	Up
ENSG00000230848	Fisher's exact test	Up		ENSG00000136286	t-test	Up
ENSG00000230876	Fisher's exact test	Up		ENSG00000174527	t-test	Down
ENSG00000230881	Fisher's exact test	Up		ENSG00000071909	t-test	Up
ENSG00000230899	Fisher's exact test	Up		ENSG00000034971	t-test	Down
ENSG00000230918	Fisher's exact test	Up		ENSG00000142661	t-test	Up
ENSG00000230922	Fisher's exact test	Up		ENSG00000164591	t-test	Down
ENSG00000230945	Fisher's exact test	Up		ENSG00000078177	t-test	Down
ENSG00000230971	Fisher's exact test	Up		ENSG00000077616	t-test	Down
ENSG00000231023	Fisher's exact test	Up		ENSG00000166886	t-test	Up
ENSG00000231054	Fisher's exact test	Up		ENSG00000187556	t-test	Up
ENSG00000231082	Fisher's exact test	Up		ENSG00000131400	t-test	Up
ENSG00000231098	Fisher's exact test	Up		ENSG00000185818	t-test	Up
ENSG00000231114	Fisher's exact test	Up		ENSG00000144426	t-test	Down
ENSG00000231121	Fisher's exact test	Up		ENSG00000149294	t-test	Down
ENSG00000231128	Fisher's exact test	Up		ENSG00000107130	t-test	Down
ENSG00000231134	Fisher's exact test	Up		ENSG00000185633	t-test	Up
ENSG00000231138	Fisher's exact test	Up		ENSG00000123119	t-test	Down
ENSG00000231172	Fisher's exact test	Up		ENSG00000172260	t-test	Down
ENSG00000231173	Fisher's exact test	Up		ENSG00000163491	t-test	Down
ENSG00000231196	Fisher's exact test	Up		ENSG00000197168	t-test	Down
ENSG00000231210	Fisher's exact test	Up		ENSG00000184613	t-test	Up
ENSG00000231246	Fisher's exact test	Up		ENSG00000166342	t-test	Up
ENSG00000231252	Fisher's exact test	Up		ENSG00000107954	t-test	Up
ENSG00000231265	Fisher's exact test	Up		ENSG00000162614	t-test	Down
ENSG00000231273	Fisher's exact test	Up		ENSG00000131196	t-test	Down
ENSG00000231297	Fisher's exact test	Up		ENSG00000101096	t-test	Down
ENSG00000231298	Fisher's exact test	Up		ENSG00000050344	t-test	Up
ENSG00000231304	Fisher's exact test	Up		ENSG00000066248	t-test	Up
ENSG00000231336	Fisher's exact test	Up		ENSG00000064300	t-test	Up
ENSG00000231364	Fisher's exact test	Up		ENSG00000257108	t-test	Up
ENSG00000231373	Fisher's exact test	Up		ENSG00000204131	t-test	Up
ENSG00000231405	Fisher's exact test	Up		ENSG00000188158	t-test	Down
ENSG00000231412	Fisher's exact test	Up		ENSG00000116962	t-test	Up
ENSG00000231421	Fisher's exact test	Up		ENSG00000101198	t-test	Up
ENSG00000231422	Fisher's exact test	Up		ENSG00000109705	t-test	Up
ENSG00000231426	Fisher's exact test	Up		ENSG00000169760	t-test	Down
ENSG00000231437	Fisher's exact test	Up		ENSG00000196338	t-test	Down
ENSG00000231440	Fisher's exact test	Up		ENSG00000158077	t-test	Down
ENSG00000231447	Fisher's exact test	Up		ENSG00000174885	t-test	Down
ENSG00000231453	Fisher's exact test	Up		ENSG00000185792	t-test	Down
ENSG00000231467	Fisher's exact test	Up		ENSG00000135577	t-test	Down
ENSG00000231483	Fisher's exact test	Up		ENSG00000197696	t-test	Up
ENSG00000231509	Fisher's exact test	Up		ENSG00000163864	t-test	Down
ENSG00000231621	Fisher's exact test	Up		ENSG00000109255	t-test	Up
ENSG00000231638	Fisher's exact test	Up		ENSG00000106100	t-test	Up
ENSG00000231654	Fisher's exact test	Up		ENSG00000101746	t-test	Down
ENSG00000231662	Fisher's exact test	Up		ENSG00000198929	t-test	Up
ENSG00000231671	Fisher's exact test	Up		ENSG00000007171	t-test	Up
ENSG00000231720	Fisher's exact test	Up		ENSG00000074181	t-test	Up
ENSG00000231740	Fisher's exact test	Up		ENSG00000139910	t-test	Up
ENSG00000231772	Fisher's exact test	Up		ENSG00000104967	t-test	Up
ENSG00000231806	Fisher's exact test	Up		ENSG00000007952	t-test	Up
ENSG00000231882	Fisher's exact test	Up		ENSG00000086991	t-test	Up
ENSG00000231883	Fisher's exact test	Up		ENSG00000255346	t-test	Up
ENSG00000231892	Fisher's exact test	Up		ENSG00000130751	t-test	Up
ENSG00000231902	Fisher's exact test	Up		ENSG00000119655	t-test	Up
ENSG00000232044	Fisher's exact test	Up		ENSG00000107281	t-test	Up
ENSG00000232046	Fisher's exact test	Up		ENSG00000056291	t-test	Up
ENSG00000232057	Fisher's exact test	Up		ENSG00000113389	t-test	Down
ENSG00000232072	Fisher's exact test	Up		ENSG00000106236	t-test	Up
ENSG00000232077	Fisher's exact test	Up		ENSG00000221890	t-test	Up
ENSG00000232079	Fisher's exact test	Up		ENSG00000183971	t-test	Up
ENSG00000232086	Fisher's exact test	Up		ENSG00000164129	t-test	Down
ENSG00000232192	Fisher's exact test	Up		ENSG00000126368	t-test	Up
ENSG00000232212	Fisher's exact test	Up		ENSG00000123358	t-test	Down
ENSG00000232259	Fisher's exact test	Up		ENSG00000119508	t-test	Down
ENSG00000232283	Fisher's exact test	Up		ENSG00000091129	t-test	Up
ENSG00000232294	Fisher's exact test	Up		ENSG00000154146	t-test	Up
ENSG00000232298	Fisher's exact test	Up		ENSG00000180530	t-test	Up
ENSG00000232306	Fisher's exact test	Up		ENSG00000123572	t-test	Up
ENSG00000232316	Fisher's exact test	Up		ENSG00000188038	t-test	Up
ENSG00000232324	Fisher's exact test	Up		ENSG00000118257	t-test	Up
ENSG00000232328	Fisher's exact test	Up		ENSG00000171119	t-test	Up
ENSG00000232363	Fisher's exact test	Up		ENSG00000021645	t-test	Up
ENSG00000232377	Fisher's exact test	Up		ENSG00000135318	t-test	Up
ENSG00000232416	Fisher's exact test	Up		ENSG00000182667	t-test	Up
ENSG00000232426	Fisher's exact test	Up		ENSG00000065320	t-test	Down
ENSG00000232448	Fisher's exact test	Up		ENSG00000162631	t-test	Down
ENSG00000232451	Fisher's exact test	Up		ENSG00000140538	t-test	Up
ENSG00000232461	Fisher's exact test	Up		ENSG00000133636	t-test	Down
ENSG00000232596	Fisher's exact test	Up		ENSG00000163545	t-test	Down
ENSG00000232606	Fisher's exact test	Up		ENSG00000196368	t-test	Up
ENSG00000232650	Fisher's exact test	Up		ENSG00000198088	t-test	Down
ENSG00000232655	Fisher's exact test	Up		ENSG00000188039	t-test	Down
ENSG00000232679	Fisher's exact test	Up		ENSG00000130045	t-test	Up
ENSG00000232698	Fisher's exact test	Up		ENSG00000182379	t-test	Up
ENSG00000232749	Fisher's exact test	Up		ENSG00000182950	t-test	Down
ENSG00000232754	Fisher's exact test	Up		ENSG00000009694	t-test	Up
ENSG00000232762	Fisher's exact test	Up		ENSG00000218336	t-test	Down
ENSG00000232767	Fisher's exact test	Up		ENSG00000197444	t-test	Down
ENSG00000232828	Fisher's exact test	Up		ENSG00000106809	t-test	Down
ENSG00000232896	Fisher's exact test	Up		ENSG00000138315	t-test	Up
ENSG00000232913	Fisher's exact test	Up		ENSG00000152463	t-test	Up
ENSG00000232920	Fisher's exact test	Up		ENSG00000118733	t-test	Down
ENSG00000232939	Fisher's exact test	Up		ENSG00000183801	t-test	Down
ENSG00000233005	Fisher's exact test	Up		ENSG00000127083	t-test	Down
ENSG00000233048	Fisher's exact test	Up		ENSG00000183715	t-test	Up
ENSG00000233061	Fisher's exact test	Up		ENSG00000221970	t-test	Down
ENSG00000233073	Fisher's exact test	Up		ENSG00000238243	t-test	Down
ENSG00000233143	Fisher's exact test	Up		ENSG00000229314	t-test	Up
ENSG00000233147	Fisher's exact test	Up		ENSG00000143867	t-test	Down
ENSG00000233214	Fisher's exact test	Up		ENSG00000155719	t-test	Up
ENSG00000233256	Fisher's exact test	Up		ENSG00000178602	t-test	Down
ENSG00000233288	Fisher's exact test	Up		ENSG00000180914	t-test	Up
ENSG00000233293	Fisher's exact test	Up		ENSG00000078589	t-test	Down
ENSG00000233296	Fisher's exact test	Up		ENSG00000171631	t-test	Up
ENSG00000233321	Fisher's exact test	Up		ENSG00000072682	t-test	Up
ENSG00000233363	Fisher's exact test	Up		ENSG00000079462	t-test	Up
ENSG00000233399	Fisher's exact test	Up		ENSG00000077264	t-test	Down
ENSG00000233420	Fisher's exact test	Up		ENSG00000101349	t-test	Down
ENSG00000233431	Fisher's exact test	Up		ENSG00000243444	t-test	Down
ENSG00000233521	Fisher's exact test	Up		ENSG00000187867	t-test	Up
ENSG00000233532	Fisher's exact test	Up		ENSG00000099864	t-test	Up
ENSG00000233569	Fisher's exact test	Up		ENSG00000100767	t-test	Up
ENSG00000233633	Fisher's exact test	Up		ENSG00000116183	t-test	Down
ENSG00000233642	Fisher's exact test	Up		ENSG00000182752	t-test	Up
ENSG00000233643	Fisher's exact test	Up		ENSG00000198682	t-test	Down
ENSG00000233645	Fisher's exact test	Up		ENSG00000162073	t-test	Up
ENSG00000233651	Fisher's exact test	Up		ENSG00000160781	t-test	Up
ENSG00000233656	Fisher's exact test	Up		ENSG00000279192	t-test	Down
ENSG00000233693	Fisher's exact test	Up		ENSG00000115687	t-test	Up
ENSG00000233730	Fisher's exact test	Up		ENSG00000167081	t-test	Up
ENSG00000233746	Fisher's exact test	Up		ENSG00000105717	t-test	Down
ENSG00000233800	Fisher's exact test	Up		ENSG00000102290	t-test	Down
ENSG00000233817	Fisher's exact test	Up		ENSG00000113555	t-test	Up
ENSG00000233825	Fisher's exact test	Up		ENSG00000118946	t-test	Up
ENSG00000233845	Fisher's exact test	Up		ENSG00000280165	t-test	Up
ENSG00000233852	Fisher's exact test	Up		ENSG00000184226	t-test	Down
ENSG00000233884	Fisher's exact test	Up		ENSG00000204970	t-test	Up
ENSG00000233894	Fisher's exact test	Up		ENSG00000204969	t-test	Up
ENSG00000233928	Fisher's exact test	Up		ENSG00000255408	t-test	Up
ENSG00000233953	Fisher's exact test	Up		ENSG00000204967	t-test	Up
ENSG00000233970	Fisher's exact test	Up		ENSG00000204965	t-test	Up
ENSG00000233973	Fisher's exact test	Up		ENSG00000081842	t-test	Up
ENSG00000234035	Fisher's exact test	Up		ENSG00000204963	t-test	Up
ENSG00000234037	Fisher's exact test	Up		ENSG00000248383	t-test	Up
ENSG00000234070	Fisher's exact test	Up		ENSG00000243232	t-test	Up
ENSG00000234091	Fisher's exact test	Up		ENSG00000112852	t-test	Up
ENSG00000234174	Fisher's exact test	Up		ENSG00000253873	t-test	Up
ENSG00000234191	Fisher's exact test	Up		ENSG00000242419	t-test	Up
ENSG00000234199	Fisher's exact test	Up		ENSG00000240764	t-test	Up
ENSG00000234210	Fisher's exact test	Up		ENSG00000163075	t-test	Down
ENSG00000234230	Fisher's exact test	Up		ENSG00000186472	t-test	Down
ENSG00000234235	Fisher's exact test	Up		ENSG00000135749	t-test	Up
ENSG00000234318	Fisher's exact test	Up		ENSG00000163710	t-test	Down
ENSG00000234396	Fisher's exact test	Up		ENSG00000248485	t-test	Up
ENSG00000234418	Fisher's exact test	Up		ENSG00000102109	t-test	Up
ENSG00000234426	Fisher's exact test	Down		ENSG00000175426	t-test	Down
ENSG00000234446	Fisher's exact test	Up		ENSG00000125851	t-test	Up
ENSG00000234452	Fisher's exact test	Up		ENSG00000140479	t-test	Down
ENSG00000234493	Fisher's exact test	Up		ENSG00000102230	t-test	Up
ENSG00000234503	Fisher's exact test	Up		ENSG00000173599	t-test	Up
ENSG00000234577	Fisher's exact test	Up		ENSG00000112541	t-test	Down
ENSG00000234638	Fisher's exact test	Up		ENSG00000128655	t-test	Down
ENSG00000234646	Fisher's exact test	Up		ENSG00000154678	t-test	Up
ENSG00000234647	Fisher's exact test	Up		ENSG00000138735	t-test	Up
ENSG00000234650	Fisher's exact test	Up		ENSG00000132915	t-test	Up
ENSG00000234698	Fisher's exact test	Up		ENSG00000160191	t-test	Up
ENSG00000234707	Fisher's exact test	Up		ENSG00000197461	t-test	Up
ENSG00000234736	Fisher's exact test	Up		ENSG00000134853	t-test	Down
ENSG00000234789	Fisher's exact test	Up		ENSG00000154553	t-test	Down
ENSG00000234796	Fisher's exact test	Up		ENSG00000131435	t-test	Up
ENSG00000234855	Fisher's exact test	Up		ENSG00000196923	t-test	Up
ENSG00000234860	Fisher's exact test	Up		ENSG00000186862	t-test	Up
ENSG00000234915	Fisher's exact test	Up		ENSG00000162366	t-test	Up
ENSG00000234929	Fisher's exact test	Up		ENSG00000165966	t-test	Up
ENSG00000234953	Fisher's exact test	Up		ENSG00000198300	t-test	Down
ENSG00000235049	Fisher's exact test	Up		ENSG00000197329	t-test	Up
ENSG00000235050	Fisher's exact test	Up		ENSG00000112378	t-test	Up
ENSG00000235091	Fisher's exact test	Up		ENSG00000114757	t-test	Down
ENSG00000235097	Fisher's exact test	Up		ENSG00000158571	t-test	Down
ENSG00000235122	Fisher's exact test	Down		ENSG00000123836	t-test	Down
ENSG00000235131	Fisher's exact test	Up		ENSG00000229859	t-test	Down
ENSG00000235158	Fisher's exact test	Up		ENSG00000256713	t-test	Down
ENSG00000235185	Fisher's exact test	Up		ENSG00000104324	t-test	Down
ENSG00000235269	Fisher's exact test	Up		ENSG00000154330	t-test	Down
ENSG00000235279	Fisher's exact test	Up		ENSG00000082175	t-test	Up
ENSG00000235303	Fisher's exact test	Up		ENSG00000087495	t-test	Up
ENSG00000235337	Fisher's exact test	Up		ENSG00000102174	t-test	Up
ENSG00000235343	Fisher's exact test	Up		ENSG00000174307	t-test	Up
ENSG00000235399	Fisher's exact test	Up		ENSG00000168490	t-test	Up
ENSG00000235410	Fisher's exact test	Up		ENSG00000164530	t-test	Down
ENSG00000235426	Fisher's exact test	Up		ENSG00000153823	t-test	Down
ENSG00000235461	Fisher's exact test	Up		ENSG00000167103	t-test	Up
ENSG00000235494	Fisher's exact test	Up		ENSG00000125207	t-test	Up
ENSG00000235495	Fisher's exact test	Up		ENSG00000197181	t-test	Down
ENSG00000235526	Fisher's exact test	Up		ENSG00000130943	t-test	Down
ENSG00000235570	Fisher's exact test	Up		ENSG00000205038	t-test	Down
ENSG00000235593	Fisher's exact test	Up		ENSG00000171033	t-test	Down
ENSG00000235597	Fisher's exact test	Up		ENSG00000165495	t-test	Down
ENSG00000235629	Fisher's exact test	Up		ENSG00000081277	t-test	Up
ENSG00000235728	Fisher's exact test	Up		ENSG00000057294	t-test	Up
ENSG00000235731	Fisher's exact test	Up		ENSG00000138308	t-test	Up
ENSG00000235785	Fisher's exact test	Up		ENSG00000168907	t-test	Down
ENSG00000235819	Fisher's exact test	Up		ENSG00000127472	t-test	Up
ENSG00000235834	Fisher's exact test	Up		ENSG00000146070	t-test	Down
ENSG00000235899	Fisher's exact test	Up		ENSG00000153246	t-test	Down
ENSG00000235902	Fisher's exact test	Up		ENSG00000189129	t-test	Down
ENSG00000235933	Fisher's exact test	Up		ENSG00000181690	t-test	Up
ENSG00000235939	Fisher's exact test	Up		ENSG00000011422	t-test	Up
ENSG00000235984	Fisher's exact test	Up		ENSG00000122861	t-test	Up
ENSG00000236016	Fisher's exact test	Up		ENSG00000163803	t-test	Down
ENSG00000236054	Fisher's exact test	Up		ENSG00000161714	t-test	Up
ENSG00000236065	Fisher's exact test	Up		ENSG00000114805	t-test	Down
ENSG00000236078	Fisher's exact test	Up		ENSG00000105223	t-test	Up
ENSG00000236107	Fisher's exact test	Up		ENSG00000105559	t-test	Up
ENSG00000236188	Fisher's exact test	Up		ENSG00000090924	t-test	Up
ENSG00000236197	Fisher's exact test	Up		ENSG00000153404	t-test	Down
ENSG00000236206	Fisher's exact test	Up		ENSG00000196155	t-test	Up
ENSG00000236230	Fisher's exact test	Up		ENSG00000054690	t-test	Down
ENSG00000236240	Fisher's exact test	Up		ENSG00000145632	t-test	Up
ENSG00000236262	Fisher's exact test	Up		ENSG00000173846	t-test	Up
ENSG00000236272	Fisher's exact test	Up		ENSG00000123560	t-test	Up
ENSG00000236289	Fisher's exact test	Up		ENSG00000102007	t-test	Up
ENSG00000236301	Fisher's exact test	Up		ENSG00000114698	t-test	Down
ENSG00000236332	Fisher's exact test	Up		ENSG00000161381	t-test	Up
ENSG00000236333	Fisher's exact test	Up		ENSG00000130827	t-test	Up
ENSG00000236336	Fisher's exact test	Up		ENSG00000221866	t-test	Up
ENSG00000236354	Fisher's exact test	Up		ENSG00000136040	t-test	Up
ENSG00000236366	Fisher's exact test	Up		ENSG00000004399	t-test	Up
ENSG00000236385	Fisher's exact test	Up		ENSG00000141682	t-test	Up
ENSG00000236389	Fisher's exact test	Up		ENSG00000124225	t-test	Up
ENSG00000236426	Fisher's exact test	Up		ENSG00000141744	t-test	Up
ENSG00000236466	Fisher's exact test	Up		ENSG00000180316	t-test	Down
ENSG00000236495	Fisher's exact test	Up		ENSG00000198805	t-test	Up
ENSG00000236501	Fisher's exact test	Up		ENSG00000132000	t-test	Up
ENSG00000236510	Fisher's exact test	Up		ENSG00000174348	t-test	Down
ENSG00000236532	Fisher's exact test	Up		ENSG00000101751	t-test	Down
ENSG00000236543	Fisher's exact test	Up		ENSG00000132429	t-test	Up
ENSG00000236556	Fisher's exact test	Up		ENSG00000133110	t-test	Up
ENSG00000236627	Fisher's exact test	Up		ENSG00000137709	t-test	Up
ENSG00000236658	Fisher's exact test	Up		ENSG00000218416	t-test	Up
ENSG00000236719	Fisher's exact test	Up		ENSG00000141934	t-test	Up
ENSG00000236760	Fisher's exact test	Up		ENSG00000203805	t-test	Up
ENSG00000236817	Fisher's exact test	Up		ENSG00000109819	t-test	Down
ENSG00000236854	Fisher's exact test	Up		ENSG00000163736	t-test	Up
ENSG00000236866	Fisher's exact test	Up		ENSG00000086717	t-test	Up
ENSG00000236896	Fisher's exact test	Up		ENSG00000143847	t-test	Up
ENSG00000236963	Fisher's exact test	Up		ENSG00000118898	t-test	Up
ENSG00000236977	Fisher's exact test	Up		ENSG00000163590	t-test	Down
ENSG00000236989	Fisher's exact test	Up		ENSG00000213889	t-test	Up
ENSG00000237013	Fisher's exact test	Up		ENSG00000166143	t-test	Up
ENSG00000237054	Fisher's exact test	Up		ENSG00000087074	t-test	Down
ENSG00000237057	Fisher's exact test	Up		ENSG00000101445	t-test	Down
ENSG00000237061	Fisher's exact test	Up		ENSG00000131771	t-test	Up
ENSG00000237074	Fisher's exact test	Up		ENSG00000150722	t-test	Up
ENSG00000237087	Fisher's exact test	Up		ENSG00000219607	t-test	Up
ENSG00000237092	Fisher's exact test	Up		ENSG00000019485	t-test	Down
ENSG00000237128	Fisher's exact test	Up		ENSG00000142611	t-test	Down
ENSG00000237153	Fisher's exact test	Up		ENSG00000057657	t-test	Up
ENSG00000237174	Fisher's exact test	Up		ENSG00000152784	t-test	Down
ENSG00000237179	Fisher's exact test	Up		ENSG00000046889	t-test	Down
ENSG00000237212	Fisher's exact test	Up		ENSG00000139174	t-test	Up
ENSG00000237267	Fisher's exact test	Up		ENSG00000171132	t-test	Down
ENSG00000237290	Fisher's exact test	Up		ENSG00000065675	t-test	Down
ENSG00000237292	Fisher's exact test	Up		ENSG00000185532	t-test	Down
ENSG00000237293	Fisher's exact test	Up		ENSG00000138669	t-test	Down
ENSG00000237327	Fisher's exact test	Up		ENSG00000183943	t-test	Down
ENSG00000237328	Fisher's exact test	Up		ENSG00000111218	t-test	Up
ENSG00000237339	Fisher's exact test	Up		ENSG00000171864	t-test	Up
ENSG00000237359	Fisher's exact test	Up		ENSG00000115718	t-test	Up
ENSG00000237361	Fisher's exact test	Up		ENSG00000143125	t-test	Up
ENSG00000237389	Fisher's exact test	Up		ENSG00000007062	t-test	Down
ENSG00000237396	Fisher's exact test	Up		ENSG00000184500	t-test	Up
ENSG00000237400	Fisher's exact test	Up		ENSG00000117707	t-test	Down
ENSG00000237401	Fisher's exact test	Up		ENSG00000135406	t-test	Up
ENSG00000237407	Fisher's exact test	Down		ENSG00000176532	t-test	Up
ENSG00000237419	Fisher's exact test	Up		ENSG00000131188	t-test	Up
ENSG00000237457	Fisher's exact test	Up		ENSG00000130032	t-test	Down
ENSG00000237471	Fisher's exact test	Up		ENSG00000224940	t-test	Up
ENSG00000237479	Fisher's exact test	Up		ENSG00000164099	t-test	Up
ENSG00000237531	Fisher's exact test	Up		ENSG00000005001	t-test	Up
ENSG00000237543	Fisher's exact test	Up		ENSG00000150687	t-test	Up
ENSG00000237571	Fisher's exact test	Up		ENSG00000010438	t-test	Up
ENSG00000237574	Fisher's exact test	Up		ENSG00000206549	t-test	Up
ENSG00000237594	Fisher's exact test	Up		ENSG00000166450	t-test	Down
ENSG00000237612	Fisher's exact test	Up		ENSG00000146005	t-test	Up
ENSG00000237637	Fisher's exact test	Up		ENSG00000156011	t-test	Up
ENSG00000237647	Fisher's exact test	Up		ENSG00000059915	t-test	Up
ENSG00000237667	Fisher's exact test	Up		ENSG00000117425	t-test	Down
ENSG00000237707	Fisher's exact test	Up		ENSG00000204624	t-test	Up
ENSG00000237726	Fisher's exact test	Up		ENSG00000160951	t-test	Up
ENSG00000237756	Fisher's exact test	Up		ENSG00000122420	t-test	Down
ENSG00000237852	Fisher's exact test	Up		ENSG00000165996	t-test	Up
ENSG00000237853	Fisher's exact test	Up		ENSG00000132334	t-test	Up
ENSG00000237880	Fisher's exact test	Up		ENSG00000139304	t-test	Down
ENSG00000237919	Fisher's exact test	Up		ENSG00000060656	t-test	Up
ENSG00000237923	Fisher's exact test	Up		ENSG00000163661	t-test	Down
ENSG00000237978	Fisher's exact test	Up		ENSG00000110400	t-test	Up
ENSG00000237987	Fisher's exact test	Up		ENSG00000143217	t-test	Up
ENSG00000238031	Fisher's exact test	Up		ENSG00000130508	t-test	Up
ENSG00000238042	Fisher's exact test	Up		ENSG00000171016	t-test	Down
ENSG00000238062	Fisher's exact test	Up		ENSG00000163564	t-test	Down
ENSG00000238099	Fisher's exact test	Up		ENSG00000131096	t-test	Down
ENSG00000238120	Fisher's exact test	Up		ENSG00000115828	t-test	Up
ENSG00000238160	Fisher's exact test	Up		ENSG00000186867	t-test	Up
ENSG00000238195	Fisher's exact test	Up		ENSG00000188710	t-test	Down
ENSG00000238207	Fisher's exact test	Up		ENSG00000116260	t-test	Up
ENSG00000238217	Fisher's exact test	Up		ENSG00000139998	t-test	Up
ENSG00000238224	Fisher's exact test	Up		ENSG00000069974	t-test	Up
ENSG00000238358	Fisher's exact test	Up		ENSG00000041353	t-test	Up
ENSG00000239216	Fisher's exact test	Up		ENSG00000109113	t-test	Up
ENSG00000239311	Fisher's exact test	Up		ENSG00000119318	t-test	Up
ENSG00000239377	Fisher's exact test	Up		ENSG00000157927	t-test	Down
ENSG00000239498	Fisher's exact test	Up		ENSG00000164520	t-test	Up
ENSG00000239508	Fisher's exact test	Up		ENSG00000203722	t-test	Up
ENSG00000239572	Fisher's exact test	Up		ENSG00000166349	t-test	Down
ENSG00000239608	Fisher's exact test	Up		ENSG00000132329	t-test	Up
ENSG00000239705	Fisher's exact test	Up		ENSG00000164188	t-test	Down
ENSG00000239774	Fisher's exact test	Up		ENSG00000076864	t-test	Down
ENSG00000239922	Fisher's exact test	Up		ENSG00000136237	t-test	Up
ENSG00000240012	Fisher's exact test	Up		ENSG00000108352	t-test	Up
ENSG00000240015	Fisher's exact test	Up		ENSG00000077092	t-test	Down
ENSG00000240045	Fisher's exact test	Up		ENSG00000172819	t-test	Up
ENSG00000240063	Fisher's exact test	Up		ENSG00000100302	t-test	Up
ENSG00000240254	Fisher's exact test	Up		ENSG00000058335	t-test	Up
ENSG00000240521	Fisher's exact test	Up		ENSG00000169435	t-test	Down
ENSG00000240535	Fisher's exact test	Up		ENSG00000198774	t-test	Down
ENSG00000240549	Fisher's exact test	Up		ENSG00000112183	t-test	Down
ENSG00000240596	Fisher's exact test	Up		ENSG00000159200	t-test	Down
ENSG00000240661	Fisher's exact test	Up		ENSG00000167771	t-test	Up
ENSG00000240707	Fisher's exact test	Up		ENSG00000139988	t-test	Down
ENSG00000240790	Fisher's exact test	Up		ENSG00000135437	t-test	Up
ENSG00000240990	Fisher's exact test	Up		ENSG00000132563	t-test	Up
ENSG00000241059	Fisher's exact test	Up		ENSG00000189056	t-test	Down
ENSG00000241101	Fisher's exact test	Up		ENSG00000102032	t-test	Up
ENSG00000241111	Fisher's exact test	Up		ENSG00000111404	t-test	Down
ENSG00000241131	Fisher's exact test	Up		ENSG00000165731	t-test	Up
ENSG00000241211	Fisher's exact test	Up		ENSG00000111783	t-test	Down
ENSG00000241220	Fisher's exact test	Up		ENSG00000196460	t-test	Up
ENSG00000241369	Fisher's exact test	Up		ENSG00000214944	t-test	Down
ENSG00000241449	Fisher's exact test	Up		ENSG00000076344	t-test	Up
ENSG00000241490	Fisher's exact test	Up		ENSG00000143333	t-test	Down
ENSG00000241525	Fisher's exact test	Up		ENSG00000091844	t-test	Down
ENSG00000241572	Fisher's exact test	Up		ENSG00000132554	t-test	Down
ENSG00000241593	Fisher's exact test	Up		ENSG00000116741	t-test	Down
ENSG00000241599	Fisher's exact test	Up		ENSG00000117152	t-test	Up
ENSG00000241720	Fisher's exact test	Up		ENSG00000186479	t-test	Down
ENSG00000241767	Fisher's exact test	Up		ENSG00000103269	t-test	Up
ENSG00000241912	Fisher's exact test	Up		ENSG00000158315	t-test	Up
ENSG00000241933	Fisher's exact test	Up		ENSG00000164292	t-test	Up
ENSG00000242021	Fisher's exact test	Up		ENSG00000104140	t-test	Up
ENSG00000242029	Fisher's exact test	Up		ENSG00000060709	t-test	Up
ENSG00000242048	Fisher's exact test	Up		ENSG00000177181	t-test	Down
ENSG00000242094	Fisher's exact test	Up		ENSG00000176406	t-test	Up
ENSG00000242104	Fisher's exact test	Up		ENSG00000101098	t-test	Down
ENSG00000242136	Fisher's exact test	Up		ENSG00000174791	t-test	Up
ENSG00000242190	Fisher's exact test	Up		ENSG00000187994	t-test	Up
ENSG00000242268	Fisher's exact test	Up		ENSG00000169385	t-test	Up
ENSG00000242290	Fisher's exact test	Up		ENSG00000261192	t-test	Down
ENSG00000242339	Fisher's exact test	Down		ENSG00000170153	t-test	Down
ENSG00000242370	Fisher's exact test	Up		ENSG00000145428	t-test	Up
ENSG00000242540	Fisher's exact test	Up		ENSG00000165188	t-test	Up
ENSG00000242593	Fisher's exact test	Up		ENSG00000101236	t-test	Up
ENSG00000242686	Fisher's exact test	Up		ENSG00000135119	t-test	Up
ENSG00000242741	Fisher's exact test	Up		ENSG00000154134	t-test	Down
ENSG00000242753	Fisher's exact test	Up		ENSG00000065371	t-test	Down
ENSG00000242781	Fisher's exact test	Up		ENSG00000185483	t-test	Up
ENSG00000242790	Fisher's exact test	Up		ENSG00000169071	t-test	Down
ENSG00000242828	Fisher's exact test	Up		ENSG00000198963	t-test	Down
ENSG00000242880	Fisher's exact test	Up		ENSG00000089169	t-test	Up
ENSG00000242908	Fisher's exact test	Up		ENSG00000243742	t-test	Up
ENSG00000242925	Fisher's exact test	Up		ENSG00000100784	t-test	Down
ENSG00000243089	Fisher's exact test	Up		ENSG00000072133	t-test	Down
ENSG00000243187	Fisher's exact test	Up		ENSG00000166592	t-test	Down
ENSG00000243273	Fisher's exact test	Up		ENSG00000126458	t-test	Up
ENSG00000243305	Fisher's exact test	Up		ENSG00000180245	t-test	Down
ENSG00000243349	Fisher's exact test	Up		ENSG00000102104	t-test	Down
ENSG00000243533	Fisher's exact test	Up		ENSG00000169402	t-test	Down
ENSG00000243694	Fisher's exact test	Up		ENSG00000111834	t-test	Down
ENSG00000243715	Fisher's exact test	Up		ENSG00000172426	t-test	Up
ENSG00000243766	Fisher's exact test	Up		ENSG00000146374	t-test	Down
ENSG00000243818	Fisher's exact test	Up		ENSG00000101282	t-test	Up
ENSG00000243885	Fisher's exact test	Up		ENSG00000139970	t-test	Down
ENSG00000243902	Fisher's exact test	Up		ENSG00000125744	t-test	Up
ENSG00000243961	Fisher's exact test	Up		ENSG00000040608	t-test	Up
ENSG00000244345	Fisher's exact test	Up		ENSG00000108309	t-test	Up
ENSG00000244380	Fisher's exact test	Up		ENSG00000079102	t-test	Down
ENSG00000244464	Fisher's exact test	Up		ENSG00000124813	t-test	Up
ENSG00000244522	Fisher's exact test	Up		ENSG00000171509	t-test	Down
ENSG00000244675	Fisher's exact test	Up		ENSG00000173080	t-test	Up
ENSG00000245112	Fisher's exact test	Up		ENSG00000143171	t-test	Up
ENSG00000245526	Fisher's exact test	Up		ENSG00000196218	t-test	Up
ENSG00000245662	Fisher's exact test	Up		ENSG00000198626	t-test	Down
ENSG00000245688	Fisher's exact test	Up		ENSG00000197747	t-test	Up
ENSG00000245719	Fisher's exact test	Up		ENSG00000163191	t-test	Up
ENSG00000245832	Fisher's exact test	Up		ENSG00000188643	t-test	Up
ENSG00000246016	Fisher's exact test	Up		ENSG00000160678	t-test	Up
ENSG00000246541	Fisher's exact test	Up		ENSG00000196754	t-test	Up
ENSG00000246662	Fisher's exact test	Up		ENSG00000188015	t-test	Up
ENSG00000246774	Fisher's exact test	Up		ENSG00000196154	t-test	Up
ENSG00000246790	Fisher's exact test	Up		ENSG00000196420	t-test	Up
ENSG00000247213	Fisher's exact test	Up		ENSG00000197956	t-test	Up
ENSG00000247345	Fisher's exact test	Up		ENSG00000163220	t-test	Up
ENSG00000247372	Fisher's exact test	Up		ENSG00000160307	t-test	Up
ENSG00000247402	Fisher's exact test	Up		ENSG00000173432	t-test	Up
ENSG00000247775	Fisher's exact test	Up		ENSG00000101115	t-test	Down
ENSG00000247853	Fisher's exact test	Up		ENSG00000187634	t-test	Up
ENSG00000248100	Fisher's exact test	Up		ENSG00000167100	t-test	Up
ENSG00000248118	Fisher's exact test	Up		ENSG00000020577	t-test	Up
ENSG00000248131	Fisher's exact test	Up		ENSG00000203727	t-test	Down
ENSG00000248138	Fisher's exact test	Up		ENSG00000168079	t-test	Down
ENSG00000248165	Fisher's exact test	Up		ENSG00000099194	t-test	Up
ENSG00000248174	Fisher's exact test	Up		ENSG00000136155	t-test	Up
ENSG00000248206	Fisher's exact test	Up		ENSG00000104112	t-test	Down
ENSG00000248228	Fisher's exact test	Up		ENSG00000161055	t-test	Up
ENSG00000248242	Fisher's exact test	Up		ENSG00000006747	t-test	Up
ENSG00000248279	Fisher's exact test	Up		ENSG00000102098	t-test	Down
ENSG00000248285	Fisher's exact test	Up		ENSG00000168356	t-test	Down
ENSG00000248300	Fisher's exact test	Up		ENSG00000105711	t-test	Up
ENSG00000248332	Fisher's exact test	Up		ENSG00000153253	t-test	Down
ENSG00000248339	Fisher's exact test	Up		ENSG00000166257	t-test	Down
ENSG00000248346	Fisher's exact test	Up		ENSG00000168447	t-test	Down
ENSG00000248358	Fisher's exact test	Up		ENSG00000146197	t-test	Down
ENSG00000248416	Fisher's exact test	Up		ENSG00000115884	t-test	Up
ENSG00000248464	Fisher's exact test	Up		ENSG00000169439	t-test	Down
ENSG00000248479	Fisher's exact test	Up		ENSG00000162512	t-test	Up
ENSG00000248515	Fisher's exact test	Up		ENSG00000124145	t-test	Up
ENSG00000248517	Fisher's exact test	Up		ENSG00000146555	t-test	Up
ENSG00000248528	Fisher's exact test	Up		ENSG00000069188	t-test	Down
ENSG00000248529	Fisher's exact test	Up		ENSG00000168497	t-test	Down
ENSG00000248545	Fisher's exact test	Up		ENSG00000170786	t-test	Up
ENSG00000248576	Fisher's exact test	Up		ENSG00000100003	t-test	Up
ENSG00000248587	Fisher's exact test	Up		ENSG00000133488	t-test	Up
ENSG00000248749	Fisher's exact test	Up		ENSG00000091490	t-test	Up
ENSG00000248757	Fisher's exact test	Up		ENSG00000186838	t-test	Down
ENSG00000248758	Fisher's exact test	Up		ENSG00000153993	t-test	Down
ENSG00000248779	Fisher's exact test	Up		ENSG00000170381	t-test	Up
ENSG00000248844	Fisher's exact test	Up		ENSG00000001617	t-test	Up
ENSG00000248846	Fisher's exact test	Up		ENSG00000168758	t-test	Up
ENSG00000248859	Fisher's exact test	Up		ENSG00000167680	t-test	Up
ENSG00000248964	Fisher's exact test	Up		ENSG00000100167	t-test	Up
ENSG00000248980	Fisher's exact test	Up		ENSG00000183569	t-test	Down
ENSG00000248984	Fisher's exact test	Up		ENSG00000168528	t-test	Up
ENSG00000248986	Fisher's exact test	Up		ENSG00000188488	t-test	Down
ENSG00000248994	Fisher's exact test	Up		ENSG00000197632	t-test	Up
ENSG00000249001	Fisher's exact test	Up		ENSG00000099937	t-test	Down
ENSG00000249022	Fisher's exact test	Up		ENSG00000149212	t-test	Down
ENSG00000249085	Fisher's exact test	Up		ENSG00000152217	t-test	Down
ENSG00000249091	Fisher's exact test	Up		ENSG00000174938	t-test	Up
ENSG00000249094	Fisher's exact test	Up		ENSG00000175793	t-test	Up
ENSG00000249106	Fisher's exact test	Up		ENSG00000168878	t-test	Up
ENSG00000249125	Fisher's exact test	Up		ENSG00000170624	t-test	Down
ENSG00000249145	Fisher's exact test	Up		ENSG00000101049	t-test	Up
ENSG00000249163	Fisher's exact test	Up		ENSG00000167524	t-test	Down
ENSG00000249169	Fisher's exact test	Up		ENSG00000163082	t-test	Down
ENSG00000249203	Fisher's exact test	Up		ENSG00000183918	t-test	Down
ENSG00000249267	Fisher's exact test	Up		ENSG00000104611	t-test	Up
ENSG00000249293	Fisher's exact test	Up		ENSG00000178217	t-test	Down
ENSG00000249310	Fisher's exact test	Up		ENSG00000152292	t-test	Down
ENSG00000249341	Fisher's exact test	Up		ENSG00000140600	t-test	Up
ENSG00000249345	Fisher's exact test	Up		ENSG00000154447	t-test	Down
ENSG00000249346	Fisher's exact test	Up		ENSG00000169247	t-test	Up
ENSG00000249375	Fisher's exact test	Up		ENSG00000162105	t-test	Down
ENSG00000249383	Fisher's exact test	Up		ENSG00000148082	t-test	Up
ENSG00000249395	Fisher's exact test	Up		ENSG00000185634	t-test	Up
ENSG00000249406	Fisher's exact test	Up		ENSG00000138606	t-test	Up
ENSG00000249417	Fisher's exact test	Up		ENSG00000188803	t-test	Up
ENSG00000249453	Fisher's exact test	Up		ENSG00000237515	t-test	Up
ENSG00000249463	Fisher's exact test	Up		ENSG00000146414	t-test	Down
ENSG00000249484	Fisher's exact test	Up		ENSG00000158352	t-test	Up
ENSG00000249534	Fisher's exact test	Up		ENSG00000161640	t-test	Down
ENSG00000249550	Fisher's exact test	Up		ENSG00000254521	t-test	Up
ENSG00000249604	Fisher's exact test	Up		ENSG00000197046	t-test	Up
ENSG00000249641	Fisher's exact test	Down		ENSG00000171101	t-test	Up
ENSG00000249647	Fisher's exact test	Up		ENSG00000116991	t-test	Up
ENSG00000249694	Fisher's exact test	Up		ENSG00000124140	t-test	Up
ENSG00000249699	Fisher's exact test	Up		ENSG00000164707	t-test	Down
ENSG00000249731	Fisher's exact test	Up		ENSG00000147100	t-test	Down
ENSG00000249736	Fisher's exact test	Up		ENSG00000118596	t-test	Down
ENSG00000249776	Fisher's exact test	Up		ENSG00000104888	t-test	Down
ENSG00000249781	Fisher's exact test	Up		ENSG00000165646	t-test	Up
ENSG00000249787	Fisher's exact test	Up		ENSG00000117479	t-test	Down
ENSG00000249806	Fisher's exact test	Up		ENSG00000110436	t-test	Down
ENSG00000249807	Fisher's exact test	Up		ENSG00000105281	t-test	Up
ENSG00000249835	Fisher's exact test	Up		ENSG00000162383	t-test	Down
ENSG00000249849	Fisher's exact test	Up		ENSG00000197208	t-test	Up
ENSG00000249856	Fisher's exact test	Up		ENSG00000185052	t-test	Down
ENSG00000249867	Fisher's exact test	Up		ENSG00000188467	t-test	Up
ENSG00000249870	Fisher's exact test	Up		ENSG00000102743	t-test	Down
ENSG00000249875	Fisher's exact test	Up		ENSG00000148339	t-test	Down
ENSG00000249896	Fisher's exact test	Up		ENSG00000171612	t-test	Down
ENSG00000249916	Fisher's exact test	Up		ENSG00000091137	t-test	Down
ENSG00000249917	Fisher's exact test	Up		ENSG00000147606	t-test	Down
ENSG00000249926	Fisher's exact test	Up		ENSG00000112053	t-test	Up
ENSG00000249955	Fisher's exact test	Up		ENSG00000174502	t-test	Down
ENSG00000249959	Fisher's exact test	Up		ENSG00000113396	t-test	Up
ENSG00000249981	Fisher's exact test	Up		ENSG00000197506	t-test	Up
ENSG00000249984	Fisher's exact test	Up		ENSG00000164638	t-test	Down
ENSG00000249993	Fisher's exact test	Up		ENSG00000151229	t-test	Up
ENSG00000250024	Fisher's exact test	Up		ENSG00000158014	t-test	Up
ENSG00000250039	Fisher's exact test	Up		ENSG00000115194	t-test	Up
ENSG00000250046	Fisher's exact test	Up		ENSG00000157765	t-test	Up
ENSG00000250049	Fisher's exact test	Up		ENSG00000198569	t-test	Up
ENSG00000250062	Fisher's exact test	Up		ENSG00000110660	t-test	Up
ENSG00000250081	Fisher's exact test	Up		ENSG00000183780	t-test	Up
ENSG00000250125	Fisher's exact test	Up		ENSG00000151812	t-test	Down
ENSG00000250129	Fisher's exact test	Up		ENSG00000169507	t-test	Up
ENSG00000250137	Fisher's exact test	Up		ENSG00000104635	t-test	Down
ENSG00000250141	Fisher's exact test	Up		ENSG00000142494	t-test	Up
ENSG00000250158	Fisher's exact test	Up		ENSG00000080493	t-test	Down
ENSG00000250218	Fisher's exact test	Up		ENSG00000148942	t-test	Up
ENSG00000250234	Fisher's exact test	Up		ENSG00000140675	t-test	Up
ENSG00000250241	Fisher's exact test	Up		ENSG00000105641	t-test	Down
ENSG00000250243	Fisher's exact test	Up		ENSG00000268104	t-test	Up
ENSG00000250244	Fisher's exact test	Up		ENSG00000063127	t-test	Down
ENSG00000250252	Fisher's exact test	Up		ENSG00000157103	t-test	Up
ENSG00000250271	Fisher's exact test	Up		ENSG00000163817	t-test	Up
ENSG00000250280	Fisher's exact test	Up		ENSG00000108576	t-test	Down
ENSG00000250328	Fisher's exact test	Up		ENSG00000003989	t-test	Up
ENSG00000250357	Fisher's exact test	Up		ENSG00000099960	t-test	Up
ENSG00000250358	Fisher's exact test	Up		ENSG00000118160	t-test	Up
ENSG00000250371	Fisher's exact test	Up		ENSG00000172139	t-test	Down
ENSG00000250378	Fisher's exact test	Up		ENSG00000135740	t-test	Up
ENSG00000250387	Fisher's exact test	Up		ENSG00000139155	t-test	Up
ENSG00000250421	Fisher's exact test	Up		ENSG00000101187	t-test	Up
ENSG00000250427	Fisher's exact test	Up		ENSG00000173930	t-test	Up
ENSG00000250448	Fisher's exact test	Up		ENSG00000187122	t-test	Up
ENSG00000250493	Fisher's exact test	Up		ENSG00000121871	t-test	Down
ENSG00000250519	Fisher's exact test	Up		ENSG00000179542	t-test	Up
ENSG00000250546	Fisher's exact test	Up		ENSG00000165300	t-test	Down
ENSG00000250584	Fisher's exact test	Up		ENSG00000184564	t-test	Up
ENSG00000250592	Fisher's exact test	Up		ENSG00000141391	t-test	Up
ENSG00000250629	Fisher's exact test	Up		ENSG00000124107	t-test	Up
ENSG00000250634	Fisher's exact test	Up		ENSG00000120693	t-test	Down
ENSG00000250659	Fisher's exact test	Up		ENSG00000112562	t-test	Down
ENSG00000250681	Fisher's exact test	Up		ENSG00000188176	t-test	Up
ENSG00000250699	Fisher's exact test	Up		ENSG00000124216	t-test	Down
ENSG00000250748	Fisher's exact test	Up		ENSG00000132639	t-test	Up
ENSG00000250820	Fisher's exact test	Up		ENSG00000145335	t-test	Down
ENSG00000250831	Fisher's exact test	Up		ENSG00000173267	t-test	Up
ENSG00000250846	Fisher's exact test	Up		ENSG00000275529	t-test	Down
ENSG00000250850	Fisher's exact test	Up		ENSG00000157734	t-test	Up
ENSG00000250954	Fisher's exact test	Up		ENSG00000109762	t-test	Up
ENSG00000250957	Fisher's exact test	Up		ENSG00000109610	t-test	Down
ENSG00000250961	Fisher's exact test	Up		ENSG00000154556	t-test	Down
ENSG00000250971	Fisher's exact test	Up		ENSG00000140263	t-test	Down
ENSG00000251011	Fisher's exact test	Up		ENSG00000171243	t-test	Down
ENSG00000251054	Fisher's exact test	Up		ENSG00000176887	t-test	Up
ENSG00000251085	Fisher's exact test	Up		ENSG00000124766	t-test	Up
ENSG00000251093	Fisher's exact test	Up		ENSG00000134532	t-test	Down
ENSG00000251165	Fisher's exact test	Up		ENSG00000005513	t-test	Up
ENSG00000251171	Fisher's exact test	Up		ENSG00000171489	t-test	Down
ENSG00000251179	Fisher's exact test	Up		ENSG00000076382	t-test	Down
ENSG00000251189	Fisher's exact test	Up		ENSG00000077327	t-test	Up
ENSG00000251191	Fisher's exact test	Up		ENSG00000186451	t-test	Up
ENSG00000251257	Fisher's exact test	Up		ENSG00000162814	t-test	Down
ENSG00000251292	Fisher's exact test	Up		ENSG00000163071	t-test	Up
ENSG00000251309	Fisher's exact test	Up		ENSG00000150628	t-test	Down
ENSG00000251325	Fisher's exact test	Up		ENSG00000145757	t-test	Up
ENSG00000251361	Fisher's exact test	Up		ENSG00000176170	t-test	Up
ENSG00000251363	Fisher's exact test	Up		ENSG00000128040	t-test	Up
ENSG00000251379	Fisher's exact test	Up		ENSG00000166145	t-test	Up
ENSG00000251383	Fisher's exact test	Up		ENSG00000204991	t-test	Down
ENSG00000251391	Fisher's exact test	Up		ENSG00000134668	t-test	Up
ENSG00000251408	Fisher's exact test	Up		ENSG00000152377	t-test	Up
ENSG00000251445	Fisher's exact test	Up		ENSG00000107742	t-test	Up
ENSG00000251448	Fisher's exact test	Up		ENSG00000196104	t-test	Up
ENSG00000251497	Fisher's exact test	Up		ENSG00000118785	t-test	Up
ENSG00000251513	Fisher's exact test	Up		ENSG00000188766	t-test	Up
ENSG00000251517	Fisher's exact test	Up		ENSG00000164056	t-test	Up
ENSG00000251523	Fisher's exact test	Up		ENSG00000187678	t-test	Up
ENSG00000251576	Fisher's exact test	Up		ENSG00000173898	t-test	Up
ENSG00000251598	Fisher's exact test	Up		ENSG00000072310	t-test	Up
ENSG00000251599	Fisher's exact test	Up		ENSG00000112658	t-test	Down
ENSG00000251623	Fisher's exact test	Up		ENSG00000185739	t-test	Up
ENSG00000251629	Fisher's exact test	Up		ENSG00000102359	t-test	Up
ENSG00000251676	Fisher's exact test	Up		ENSG00000101955	t-test	Down
ENSG00000253105	Fisher's exact test	Up		ENSG00000177679	t-test	Up
ENSG00000253122	Fisher's exact test	Up		ENSG00000126752	t-test	Up
ENSG00000253130	Fisher's exact test	Up		ENSG00000165584	t-test	Up
ENSG00000253141	Fisher's exact test	Up		ENSG00000165583	t-test	Up
ENSG00000253142	Fisher's exact test	Up		ENSG00000115525	t-test	Up
ENSG00000253143	Fisher's exact test	Up		ENSG00000117069	t-test	Up
ENSG00000253217	Fisher's exact test	Up		ENSG00000227199	t-test	Down
ENSG00000253259	Fisher's exact test	Down		ENSG00000214188	t-test	Down
ENSG00000253267	Fisher's exact test	Up		ENSG00000140557	t-test	Up
ENSG00000253270	Fisher's exact test	Up		ENSG00000113532	t-test	Up
ENSG00000253288	Fisher's exact test	Up		ENSG00000101638	t-test	Up
ENSG00000253308	Fisher's exact test	Up		ENSG00000136011	t-test	Down
ENSG00000253317	Fisher's exact test	Up		ENSG00000141750	t-test	Up
ENSG00000253322	Fisher's exact test	Up		ENSG00000144681	t-test	Up
ENSG00000253335	Fisher's exact test	Up		ENSG00000133121	t-test	Down
ENSG00000253343	Fisher's exact test	Up		ENSG00000118804	t-test	Up
ENSG00000253344	Fisher's exact test	Up		ENSG00000157214	t-test	Down
ENSG00000253348	Fisher's exact test	Up		ENSG00000127954	t-test	Up
ENSG00000253357	Fisher's exact test	Up		ENSG00000169302	t-test	Up
ENSG00000253361	Fisher's exact test	Up		ENSG00000152953	t-test	Down
ENSG00000253364	Fisher's exact test	Up		ENSG00000104435	t-test	Up
ENSG00000253369	Fisher's exact test	Up		ENSG00000173320	t-test	Down
ENSG00000253385	Fisher's exact test	Up		ENSG00000137868	t-test	Up
ENSG00000253398	Fisher's exact test	Up		ENSG00000082146	t-test	Up
ENSG00000253420	Fisher's exact test	Up		ENSG00000135604	t-test	Down
ENSG00000253428	Fisher's exact test	Up		ENSG00000099365	t-test	Up
ENSG00000253433	Fisher's exact test	Up		ENSG00000145087	t-test	Down
ENSG00000253434	Fisher's exact test	Up		ENSG00000060140	t-test	Up
ENSG00000253444	Fisher's exact test	Up		ENSG00000198829	t-test	Down
ENSG00000253479	Fisher's exact test	Up		ENSG00000173597	t-test	Up
ENSG00000253507	Fisher's exact test	Up		ENSG00000198075	t-test	Down
ENSG00000253508	Fisher's exact test	Up		ENSG00000088002	t-test	Up
ENSG00000253513	Fisher's exact test	Up		ENSG00000106868	t-test	Up
ENSG00000253515	Fisher's exact test	Up		ENSG00000099994	t-test	Up
ENSG00000253526	Fisher's exact test	Up		ENSG00000143502	t-test	Up
ENSG00000253553	Fisher's exact test	Up		ENSG00000159164	t-test	Up
ENSG00000253576	Fisher's exact test	Up		ENSG00000185518	t-test	Down
ENSG00000253596	Fisher's exact test	Up		ENSG00000165124	t-test	Down
ENSG00000253640	Fisher's exact test	Up		ENSG00000157703	t-test	Up
ENSG00000253661	Fisher's exact test	Up		ENSG00000205078	t-test	Up
ENSG00000253695	Fisher's exact test	Up		ENSG00000097096	t-test	Down
ENSG00000253698	Fisher's exact test	Up		ENSG00000008056	t-test	Up
ENSG00000253702	Fisher's exact test	Up		ENSG00000162520	t-test	Up
ENSG00000253744	Fisher's exact test	Up		ENSG00000131018	t-test	Down
ENSG00000253745	Fisher's exact test	Up		ENSG00000102003	t-test	Down
ENSG00000253753	Fisher's exact test	Up		ENSG00000173227	t-test	Up
ENSG00000253754	Fisher's exact test	Up		ENSG00000067715	t-test	Up
ENSG00000253766	Fisher's exact test	Up		ENSG00000143858	t-test	Up
ENSG00000253768	Fisher's exact test	Up		ENSG00000132872	t-test	Down
ENSG00000253774	Fisher's exact test	Up		ENSG00000129990	t-test	Up
ENSG00000253775	Fisher's exact test	Down		ENSG00000170743	t-test	Down
ENSG00000253796	Fisher's exact test	Up		ENSG00000142765	t-test	Up
ENSG00000253802	Fisher's exact test	Up		ENSG00000164674	t-test	Down
ENSG00000253807	Fisher's exact test	Up		ENSG00000147041	t-test	Up
ENSG00000253821	Fisher's exact test	Up		ENSG00000184292	t-test	Up
ENSG00000253838	Fisher's exact test	Up		ENSG00000144834	t-test	Up
ENSG00000253852	Fisher's exact test	Up		ENSG00000173662	t-test	Up
ENSG00000253853	Fisher's exact test	Up		ENSG00000213977	t-test	Up
ENSG00000253855	Fisher's exact test	Up		ENSG00000095383	t-test	Up
ENSG00000253868	Fisher's exact test	Up		ENSG00000136111	t-test	Down
ENSG00000253901	Fisher's exact test	Up		ENSG00000184058	t-test	Down
ENSG00000253924	Fisher's exact test	Up		ENSG00000184905	t-test	Down
ENSG00000253925	Fisher's exact test	Up		ENSG00000204065	t-test	Down
ENSG00000253939	Fisher's exact test	Up		ENSG00000182916	t-test	Down
ENSG00000253961	Fisher's exact test	Up		ENSG00000176769	t-test	Up
ENSG00000253965	Fisher's exact test	Up		ENSG00000152284	t-test	Down
ENSG00000253968	Fisher's exact test	Up		ENSG00000124678	t-test	Down
ENSG00000253974	Fisher's exact test	Up		ENSG00000188396	t-test	Down
ENSG00000253980	Fisher's exact test	Up		ENSG00000241186	t-test	Down
ENSG00000253983	Fisher's exact test	Up		ENSG00000154316	t-test	Down
ENSG00000253992	Fisher's exact test	Up		ENSG00000162782	t-test	Down
ENSG00000254003	Fisher's exact test	Up		ENSG00000180113	t-test	Down
ENSG00000254008	Fisher's exact test	Up		ENSG00000156414	t-test	Down
ENSG00000254027	Fisher's exact test	Up		ENSG00000109927	t-test	Down
ENSG00000254028	Fisher's exact test	Up		ENSG00000125409	t-test	Down
ENSG00000254031	Fisher's exact test	Up		ENSG00000159648	t-test	Up
ENSG00000254034	Fisher's exact test	Up		ENSG00000088992	t-test	Up
ENSG00000254038	Fisher's exact test	Up		ENSG00000115112	t-test	Down
ENSG00000254039	Fisher's exact test	Up		ENSG00000160180	t-test	Down
ENSG00000254041	Fisher's exact test	Up		ENSG00000003436	t-test	Down
ENSG00000254054	Fisher's exact test	Up		ENSG00000163235	t-test	Up
ENSG00000254057	Fisher's exact test	Up		ENSG00000140682	t-test	Up
ENSG00000254066	Fisher's exact test	Up		ENSG00000105329	t-test	Up
ENSG00000254092	Fisher's exact test	Up		ENSG00000092969	t-test	Up
ENSG00000254100	Fisher's exact test	Up		ENSG00000120708	t-test	Up
ENSG00000254101	Fisher's exact test	Up		ENSG00000106799	t-test	Up
ENSG00000254102	Fisher's exact test	Up		ENSG00000069702	t-test	Down
ENSG00000254138	Fisher's exact test	Up		ENSG00000092295	t-test	Up
ENSG00000254140	Fisher's exact test	Up		ENSG00000198959	t-test	Up
ENSG00000254141	Fisher's exact test	Up		ENSG00000042832	t-test	Down
ENSG00000254148	Fisher's exact test	Up		ENSG00000186340	t-test	Up
ENSG00000254160	Fisher's exact test	Up		ENSG00000113296	t-test	Up
ENSG00000254164	Fisher's exact test	Up		ENSG00000196407	t-test	Up
ENSG00000254187	Fisher's exact test	Up		ENSG00000151365	t-test	Up
ENSG00000254208	Fisher's exact test	Up		ENSG00000180176	t-test	Up
ENSG00000254237	Fisher's exact test	Up		ENSG00000156299	t-test	Up
ENSG00000254251	Fisher's exact test	Up		ENSG00000146426	t-test	Down
ENSG00000254263	Fisher's exact test	Up		ENSG00000102265	t-test	Up
ENSG00000254269	Fisher's exact test	Up		ENSG00000157150	t-test	Down
ENSG00000254278	Fisher's exact test	Up		ENSG00000160606	t-test	Up
ENSG00000254287	Fisher's exact test	Up		ENSG00000196781	t-test	Down
ENSG00000254290	Fisher's exact test	Up		ENSG00000106829	t-test	Down
ENSG00000254300	Fisher's exact test	Up		ENSG00000137462	t-test	Up
ENSG00000254306	Fisher's exact test	Up		ENSG00000169908	t-test	Up
ENSG00000254330	Fisher's exact test	Up		ENSG00000169903	t-test	Up
ENSG00000254337	Fisher's exact test	Up		ENSG00000213996	t-test	Up
ENSG00000254350	Fisher's exact test	Up		ENSG00000164935	t-test	Up
ENSG00000254372	Fisher's exact test	Up		ENSG00000188869	t-test	Up
ENSG00000254396	Fisher's exact test	Up		ENSG00000141524	t-test	Up
ENSG00000254438	Fisher's exact test	Up		ENSG00000170537	t-test	Up
ENSG00000254443	Fisher's exact test	Up		ENSG00000057704	t-test	Up
ENSG00000254444	Fisher's exact test	Up		ENSG00000166292	t-test	Up
ENSG00000254451	Fisher's exact test	Up		ENSG00000185332	t-test	Up
ENSG00000254456	Fisher's exact test	Up		ENSG00000144868	t-test	Up
ENSG00000254467	Fisher's exact test	Up		ENSG00000139173	t-test	Up
ENSG00000254484	Fisher's exact test	Up		ENSG00000183160	t-test	Down
ENSG00000254508	Fisher's exact test	Up		ENSG00000166448	t-test	Up
ENSG00000254526	Fisher's exact test	Up		ENSG00000006118	t-test	Up
ENSG00000254532	Fisher's exact test	Up		ENSG00000139364	t-test	Down
ENSG00000254573	Fisher's exact test	Up		ENSG00000151952	t-test	Up
ENSG00000254588	Fisher's exact test	Up		ENSG00000181291	t-test	Up
ENSG00000254638	Fisher's exact test	Up		ENSG00000178826	t-test	Down
ENSG00000254639	Fisher's exact test	Up		ENSG00000167619	t-test	Up
ENSG00000254645	Fisher's exact test	Up		ENSG00000170006	t-test	Up
ENSG00000254654	Fisher's exact test	Up		ENSG00000164112	t-test	Up
ENSG00000254670	Fisher's exact test	Up		ENSG00000152128	t-test	Up
ENSG00000254687	Fisher's exact test	Up		ENSG00000157111	t-test	Down
ENSG00000254699	Fisher's exact test	Up		ENSG00000184584	t-test	Up
ENSG00000254707	Fisher's exact test	Up		ENSG00000152154	t-test	Down
ENSG00000254733	Fisher's exact test	Up		ENSG00000164855	t-test	Up
ENSG00000254740	Fisher's exact test	Up		ENSG00000164484	t-test	Up
ENSG00000254762	Fisher's exact test	Up		ENSG00000188133	t-test	Up
ENSG00000254768	Fisher's exact test	Up		ENSG00000187824	t-test	Down
ENSG00000254774	Fisher's exact test	Up		ENSG00000186952	t-test	Down
ENSG00000254787	Fisher's exact test	Up		ENSG00000105696	t-test	Up
ENSG00000254790	Fisher's exact test	Up		ENSG00000163472	t-test	Up
ENSG00000254813	Fisher's exact test	Up		ENSG00000183379	t-test	Up
[truncated: 850 more rows]
