# Supplementary material for: Identification of novel diagnostic biomarkers for thyroid carcinoma
Source: Oncotarget. 2017 Dec 4;8(67):111551–66. doi: 10.18632/oncotarget.22873 (PMC5762342; doi:10.18632/oncotarget.22873)
Supplement: Supplementary file 4 [file oncotarget-08-111551-s004.xlsx]

## Sheet: S6
Supplementary Table 6. Targets of lncRNA LA16c-380H5.2 in normal samples.
ID	Change in THCA
ENSG00000003402
ENSG00000006327	Up-regulated
ENSG00000012660
ENSG00000013588
ENSG00000026103
ENSG00000034152
ENSG00000035403
ENSG00000052802
ENSG00000060138
ENSG00000067182
ENSG00000069956
ENSG00000071127
ENSG00000073712
ENSG00000077044
ENSG00000078804	Down-regulated
ENSG00000080822
ENSG00000086544
ENSG00000087903
ENSG00000100221
ENSG00000101096	Down-regulated
ENSG00000102802
ENSG00000103343
ENSG00000103966
ENSG00000104450
ENSG00000105722
ENSG00000105835
ENSG00000106366
ENSG00000111837	Down-regulated
ENSG00000112658	Down-regulated
ENSG00000113070
ENSG00000113575
ENSG00000115419
ENSG00000115526
ENSG00000115602
ENSG00000115641	Down-regulated
ENSG00000116128
ENSG00000116273
ENSG00000116560
ENSG00000116679
ENSG00000116717
ENSG00000116871
ENSG00000117143
ENSG00000117228	Down-regulated
ENSG00000117394
ENSG00000117479	Down-regulated
ENSG00000117595
ENSG00000121621
ENSG00000122641
ENSG00000124145	Up-regulated
ENSG00000124171
ENSG00000124762	Up-regulated
ENSG00000125845	Down-regulated
ENSG00000128342
ENSG00000129116
ENSG00000129911
ENSG00000130147
ENSG00000130164
ENSG00000131013
ENSG00000131196	Down-regulated
ENSG00000132003
ENSG00000132510
ENSG00000134531
ENSG00000135046	Up-regulated
ENSG00000135241
ENSG00000135269
ENSG00000137193
ENSG00000137267
ENSG00000137575
ENSG00000137801
ENSG00000139278
ENSG00000139289
ENSG00000139438
ENSG00000141448
ENSG00000142627
ENSG00000143367
ENSG00000143479
ENSG00000143514
ENSG00000144959
ENSG00000145860
ENSG00000146592	Up-regulated
ENSG00000148120
ENSG00000151065
ENSG00000151967
ENSG00000152242
ENSG00000155090
ENSG00000155918	Up-regulated
ENSG00000156675
ENSG00000157557
ENSG00000158122
ENSG00000158246	Down-regulated
ENSG00000158859
ENSG00000159840
ENSG00000160789
ENSG00000160886
ENSG00000161638
ENSG00000162889
ENSG00000163347	Up-regulated
ENSG00000163431	Down-regulated
ENSG00000163659
ENSG00000164023
ENSG00000164185
ENSG00000164741
ENSG00000165006
ENSG00000165973	Up-regulated
ENSG00000166401
ENSG00000166483
ENSG00000166579
ENSG00000166886	Up-regulated
ENSG00000167470
ENSG00000167767	Up-regulated
ENSG00000167858	Up-regulated
ENSG00000168994
ENSG00000169242
ENSG00000169908	Up-regulated
ENSG00000170027
ENSG00000170500	Up-regulated
ENSG00000171056
ENSG00000171621
ENSG00000171989
ENSG00000172738
ENSG00000173846	Up-regulated
ENSG00000174405
ENSG00000175182
ENSG00000175505
ENSG00000175592
ENSG00000176597
ENSG00000177469
ENSG00000178053	Down-regulated
ENSG00000178726
ENSG00000179820	Down-regulated
ENSG00000180537
ENSG00000181773
ENSG00000184292
ENSG00000185022
ENSG00000188215
ENSG00000188522
ENSG00000196352	Up-regulated
ENSG00000196428
ENSG00000196754	Up-regulated
ENSG00000198517
ENSG00000198576
ENSG00000204195
ENSG00000213937	Up-regulated
ENSG00000222047	Up-regulated
ENSG00000240891
ENSG00000241978	Down-regulated
ENSG00000248383	Up-regulated
