# Supplementary material for: Identification of novel diagnostic biomarkers for thyroid carcinoma
Source: Oncotarget. 2017 Dec 4;8(67):111551–66. doi: 10.18632/oncotarget.22873 (PMC5762342; doi:10.18632/oncotarget.22873)
Supplement: Supplementary file 5 [file oncotarget-08-111551-s005.xlsx]

## Sheet: S8
Supplementary Table 8. GO and KEGG enrichment analysis for targets of lncRNA LA16c-380H5.2 in normal samples.
Count	PValue	Fold Enrichment	Catalog	Term
12	0.000241087	3.91422	GO:0008285	negative regulation of cell proliferation
8	0.000366886	6.00787	GO:0016477	cell migration
4	0.000612996	23.4853	GO:0010165	response to X-ray
12	0.0020789	3.00977	GO:0045893	positive regulation of transcription, DNA-templated
3	0.00253108	38.7508	GO:0051918	negative regulation of fibrinolysis
3	0.00307801	35.228	GO:0048711	positive regulation of astrocyte differentiation
7	0.00323168	4.83521	GO:0001701	in utero embryonic development
6	0.00465721	5.49656	GO:0007050	cell cycle arrest
3	0.00826685	21.5282	GO:0006970	response to osmotic stress
16	0.00830189	2.10674	GO:0045944	positive regulation of transcription from RNA polymerase II promoter
10	0.00852162	2.83888	GO:0043066	negative regulation of apoptotic process
5	0.00933435	6.03595	GO:0000187	activation of MAPK activity
13	0.00947749	2.33222	GO:0000122	negative regulation of transcription from RNA polymerase II promoter
6	0.0138303	4.21204	GO:0030335	positive regulation of cell migration
5	0.014162	5.33757	GO:0030308	negative regulation of cell growth
3	0.0181314	14.3521	GO:0055007	cardiac muscle cell differentiation
4	0.0200213	6.88903	GO:0007623	circadian rhythm
5	0.0213342	4.71421	GO:0000086	G2/M transition of mitotic cell cycle
5	0.0213342	4.71421	GO:0001501	skeletal system development
3	0.0221376	12.9169	GO:2000379	positive regulation of reactive oxygen species metabolic process
3	0.0221376	12.9169	GO:0045773	positive regulation of axon extension
2	0.0228714	86.1128	GO:0060947	cardiac vascular smooth muscle cell differentiation
3	0.023547	12.5002	GO:0045765	regulation of angiogenesis
3	0.0249923	12.1096	GO:0070830	bicellular tight junction assembly
4	0.0252672	6.30094	GO:0050731	positive regulation of peptidyl-tyrosine phosphorylation
6	0.0261126	3.5715	GO:0007049	cell cycle
3	0.026473	11.7427	GO:1902042	negative regulation of extrinsic apoptotic signaling pathway via death domain receptors
3	0.0279883	11.3973	GO:0030282	bone mineralization
7	0.0300013	2.97429	GO:0042493	response to drug
2	0.0303793	64.5846	GO:0019932	second-messenger-mediated signaling
2	0.0303793	64.5846	GO:0014028	notochord formation
2	0.0303793	64.5846	GO:1903553	positive regulation of extracellular exosome assembly
5	0.0303948	4.22122	GO:0018108	peptidyl-tyrosine phosphorylation
4	0.0320807	5.74085	GO:0007160	cell-matrix adhesion
3	0.0327366	10.4732	GO:0045786	negative regulation of cell cycle
3	0.0343847	10.1976	GO:2001237	negative regulation of extrinsic apoptotic signaling pathway
3	0.0360645	9.93609	GO:0030890	positive regulation of B cell proliferation
4	0.0367785	5.4387	GO:0030336	negative regulation of cell migration
3	0.0377755	9.68769	GO:0048468	cell development
2	0.0378299	51.6677	GO:0010757	negative regulation of plasminogen activation
3	0.0412885	9.22637	GO:0097191	extrinsic apoptotic signaling pathway
4	0.044986	5.01628	GO:0002576	platelet degranulation
2	0.0452237	43.0564	GO:0043535	regulation of blood vessel endothelial cell migration
4	0.0460708	4.96805	GO:0001649	osteoblast differentiation
6	0.0463545	3.05124	GO:0007267	cell-cell signaling
3	0.0486637	8.42408	GO:0045165	cell fate commitment
14	5.37095e-06	4.90618	GO:0005925	focal adhesion
15	3.93266e-05	3.79214	GO:0009986	cell surface
9	0.000129316	5.98642	GO:0045121	membrane raft
4	0.00370995	12.7463	GO:0030864	cortical actin cytoskeleton
5	0.00415581	7.61236	GO:0001726	ruffle
7	0.00513867	4.39981	GO:0015629	actin cytoskeleton
4	0.0117022	8.43216	GO:0005901	caveola
7	0.0302889	2.96953	GO:0005913	cell-cell adherens junction
5	0.0365243	3.98321	GO:0005911	cell-cell junction
2	0.0426855	45.6742	GO:0031265	CD95 death-inducing signaling complex
4	0.0489379	4.85036	GO:0005923	bicellular tight junction
2	0.0496218	39.1493	GO:0031264	death-inducing signaling complex
16	0.000650163	2.75274	GO:0042802	identical protein binding
17	0.00292106	2.27957	GO:0003700	transcription factor activity, sequence-specific DNA binding
7	0.0109338	3.7429	GO:0016301	kinase activity
7	0.012231	3.65198	GO:0005198	structural molecule activity
4	0.0143521	7.80985	GO:0003705	transcription factor activity, RNA polymerase II distal enhancer sequence-specific binding
5	0.0195246	4.84446	GO:0004713	protein tyrosine kinase activity
5	0.0366324	3.97724	GO:0008083	growth factor activity
4	0.0370064	5.42579	GO:0001228	transcriptional activator activity, RNA polymerase II transcription regulatory region sequence-specific binding
5	0.047221	3.66087	GO:0005125	cytokine activity
6	0.00268148	6.11144	hsa04668	TNF signaling pathway
5	0.00313024	8.05737	hsa04115	p53 signaling pathway
8	0.00830849	3.37402	hsa05166	HTLV-I infection
6	0.0118497	4.29015	hsa04390	Hippo signaling pathway
5	0.0146272	5.19081	hsa05142	Chagas disease (American trypanosomiasis)
7	0.0279387	2.96385	hsa04010	MAPK signaling pathway
5	0.0311022	4.12094	hsa04380	Osteoclast differentiation
5	0.03263	4.05898	hsa05160	Hepatitis C
6	0.03504	3.23906	hsa05205	Proteoglycans in cancer
5	0.0358164	3.94047	hsa04530	Tight junction
8	0.0364799	2.50362	hsa04151	PI3K-Akt signaling pathway
4	0.0408393	5.14137	hsa04350	TGF-beta signaling pathway
5	0.0427158	3.72306	hsa05161	Hepatitis B
